# Supplementary material for: Metformin alters DNA methylation genome-wide via the H19/SAHH axis
Source: Oncogene. 2016 Oct 24;36(17):2345–54. doi: 10.1038/onc.2016.391 (PMC5415944; doi:10.1038/onc.2016.391)
Supplement: Supplementary Table 1 [file onc2016391x2.xls]

## Sheet: Hyper Top2000
chrom	chromstart	chromend	strand	promoter	exon	intron	CpG island	Metformin meth_ratio	Metformin total number of CpG	Control meth_ratio	Control total number of CpG	meth diff	pvalue	classification
chrX	21392258	21392259	+	CNKSR2			Y	1	14	0	10	1	5.099e-07	stronglyHypermeth
chrX	21392264	21392265	+	CNKSR2			Y	1	14	0	10	1	5.099e-07	stronglyHypermeth
chrX	21392267	21392268	+	CNKSR2			Y	1	14	0	10	1	5.099e-07	stronglyHypermeth
chr10	50118900	50118901	+			WDFY4,LRRC18		1	10	0	14	1	5.099e-07	stronglyHypermeth
chrX	21392270	21392271	+	CNKSR2			Y	1	12	0	10	1	1.546e-06	stronglyHypermeth
chrX	21392272	21392273	+	CNKSR2			Y	1	12	0	10	1	1.546e-06	stronglyHypermeth
chrX	21392276	21392277	+	CNKSR2			Y	1	11	0	10	1	2.835e-06	stronglyHypermeth
chr6	53050100	53050101	-					1	14	0	8	1	3.127e-06	stronglyHypermeth
chr6	169648759	169648760	+		THBS2		Y	1	8	0	12	1	7.938e-06	stronglyHypermeth
chr10	1641163	1641164	-			ADARB2		1	8	0	12	1	7.938e-06	stronglyHypermeth
chr19	18029134	18029135	+					1	10	0	10	1	1.083e-05	stronglyHypermeth
chr12	40048282	40048283	-			C12orf40		1	16	0	6	1	1.34e-05	stronglyHypermeth
chr11	1811012	1811013	+					1	12	0	7	1	1.985e-05	stronglyHypermeth
chr7	89375476	89375477	+					1	8	0	10	1	2.285e-05	stronglyHypermeth
chr4	315797	315798	-					1	8	0	10	1	2.285e-05	stronglyHypermeth
chr16	89239206	89239207	-			CDH15		1	8	0	10	1	2.285e-05	stronglyHypermeth
chr3	131027948	131027949	-			NEK11		1	14	0	6	1	2.58e-05	stronglyHypermeth
chr1	241253132	241253133	-			RGS7		1	8	0	9	1	4.114e-05	stronglyHypermeth
chrX	100247440	100247441	-					1	6	0	12	1	5.387e-05	stronglyHypermeth
chr2	82756877	82756878	+					1	12	0	6	1	5.387e-05	stronglyHypermeth
chr3	49236567	49236568	+	CCDC36		CCDC36	Y	1	6	0	12	1	5.387e-05	stronglyHypermeth
chr4	314823	314824	-					1	12	0	6	1	5.387e-05	stronglyHypermeth
chr2	233354429	233354430	-					1	12	0	6	1	5.387e-05	stronglyHypermeth
chr5	8978842	8978843	-					1	12	0	6	1	5.387e-05	stronglyHypermeth
chr7	1806273	1806274	+					1	6	0	12	1	5.387e-05	stronglyHypermeth
chr11	60582593	60582594	+					1	11	0	6	1	8.08e-05	stronglyHypermeth
chrX	88061425	88061426	-					1	13	0	5	1	0.0001167	stronglyHypermeth
chr13	40655563	40655564	-					1	6	0	10	1	0.0001249	stronglyHypermeth
chr14	21153965	21153966	+			ANG,RNASE4		1	10	0	6	1	0.0001249	stronglyHypermeth
chr4	184785808	184785809	+					1	10	0	6	1	0.0001249	stronglyHypermeth
chr4	188592886	188592887	-					1	6	0	10	1	0.0001249	stronglyHypermeth
chr9	861765	861766	-			DMRT1		1	10	0	6	1	0.0001249	stronglyHypermeth
chr11	46349665	46349666	+					1	6	0	10	1	0.0001249	stronglyHypermeth
chr2	132945076	132945077	+			ANKRD30BL		1	10	0	6	1	0.0001249	stronglyHypermeth
chr1	16553455	16553456	+				Y	1	10	0	6	1	0.0001249	stronglyHypermeth
chr15	34364578	34364579	+					1	10	0	6	1	0.0001249	stronglyHypermeth
chr15	42434235	42434236	-		PLA2G4F			1	10	0	6	1	0.0001249	stronglyHypermeth
chr15	90362413	90362414	-					1	10	0	6	1	0.0001249	stronglyHypermeth
chr6	167880646	167880647	-				Y	1	10	0	6	1	0.0001249	stronglyHypermeth
chr22	32783079	32783080	+					1	6	0	10	1	0.0001249	stronglyHypermeth
chrX	152789277	152789278	+					1	8	0	8	1	0.0001554	stronglyHypermeth
chr6	27673756	27673757	-			LOC100507173		1	8	0	7	1	0.0001554	stronglyHypermeth
chr20	60534744	60534745	+					1	8	0	8	1	0.0001554	stronglyHypermeth
chr1	170630746	170630747	-				Y	1	8	0	8	1	0.0001554	stronglyHypermeth
chr2	79684153	79684154	+					1	8	0	8	1	0.0001554	stronglyHypermeth
chr3	166867718	166867719	-					1	8	0	7	1	0.0001554	stronglyHypermeth
chr4	142027683	142027684	+			RNF150		1	8	0	7	1	0.0001554	stronglyHypermeth
chr19	30935267	30935268	-		ZNF536		Y	1	8	0	8	1	0.0001554	stronglyHypermeth
chr15	64674417	64674418	-	KIAA0101				1	8	0	8	1	0.0001554	stronglyHypermeth
chr15	66947311	66947312	+					1	8	0	8	1	0.0001554	stronglyHypermeth
chr7	5554050	5554051	-	FBXL18				1	8	0	8	1	0.0001554	stronglyHypermeth
chr10	122791180	122791181	+			MIR5694		1	8	0	7	1	0.0001554	stronglyHypermeth
chr9	131254269	131254270	-			ODF2		1	12	0	5	1	0.0001616	stronglyHypermeth
chr15	98959119	98959120	+					1	6	0	9	1	0.0001998	stronglyHypermeth
chr10	18209442	18209443	+					1	6	0	9	1	0.0001998	stronglyHypermeth
chrX	52746498	52746499	+					1	11	0	5	1	0.0002289	stronglyHypermeth
chr20	61448815	61448816	+	COL9A3		COL9A3	Y	1	8	0	6	1	0.000333	stronglyHypermeth
chr2	7879935	7879936	+					1	6	0	8	1	0.000333	stronglyHypermeth
chr13	48286336	48286337	-					1	6	0	8	1	0.000333	stronglyHypermeth
chr13	81065012	81065013	+					1	6	0	8	1	0.000333	stronglyHypermeth
chr3	13083974	13083975	-			IQSEC1		1	8	0	6	1	0.000333	stronglyHypermeth
chr21	32894593	32894594	+			TIAM1		1	8	0	6	1	0.000333	stronglyHypermeth
chr14	102057131	102057132	-					1	6	0	8	1	0.000333	stronglyHypermeth
chr3	107562939	107562940	+			LINC00635		1	8	0	6	1	0.000333	stronglyHypermeth
chr4	119186716	119186717	+					1	8	0	6	1	0.000333	stronglyHypermeth
chr19	3270648	3270649	-			CELF5		1	6	0	8	1	0.000333	stronglyHypermeth
chr19	48947134	48947135	-		GRIN2D		Y	1	6	0	8	1	0.000333	stronglyHypermeth
chr19	48947150	48947151	-		GRIN2D		Y	1	6	0	8	1	0.000333	stronglyHypermeth
chr19	48947160	48947161	-		GRIN2D		Y	1	6	0	8	1	0.000333	stronglyHypermeth
chr19	48947163	48947164	-		GRIN2D		Y	1	6	0	8	1	0.000333	stronglyHypermeth
chr9	107136735	107136736	+					1	8	0	6	1	0.000333	stronglyHypermeth
chr9	139094407	139094408	+	LHX3		LHX3	Y	1	6	0	8	1	0.000333	stronglyHypermeth
chr8	70623126	70623127	+			SLCO5A1		1	8	0	6	1	0.000333	stronglyHypermeth
chr8	112485429	112485430	+					1	8	0	6	1	0.000333	stronglyHypermeth
chr11	113929657	113929658	+	ZBTB16			Y	1	8	0	6	1	0.000333	stronglyHypermeth
chr17	3536527	3536528	-			SHPK		1	8	0	6	1	0.000333	stronglyHypermeth
chr17	36109973	36109974	-					1	6	0	8	1	0.000333	stronglyHypermeth
chr17	42432153	42432154	+		FAM171A2		Y	1	8	0	6	1	0.000333	stronglyHypermeth
chr2	220299652	220299653	+	SPEG			Y	1	8	0	6	1	0.000333	stronglyHypermeth
chrX	41423810	41423811	+			CASK		1	6	0	8	1	0.000333	stronglyHypermeth
chr15	28346239	28346240	-					1	6	0	8	1	0.000333	stronglyHypermeth
chr15	37171972	37171973	+		LOC145845			1	8	0	6	1	0.000333	stronglyHypermeth
chr15	71886610	71886611	-			THSD4		1	6	0	8	1	0.000333	stronglyHypermeth
chr15	92516115	92516116	+			SLCO3A1		1	8	0	6	1	0.000333	stronglyHypermeth
chr12	32544085	32544086	+					1	8	0	6	1	0.000333	stronglyHypermeth
chr12	72667470	72667471	+	TRHDE-AS1,TRHDE		TRHDE	Y	1	6	0	8	1	0.000333	stronglyHypermeth
chr22	42727251	42727252	-					1	8	0	6	1	0.000333	stronglyHypermeth
chr22	50591468	50591469	+			MOV10L1		1	8	0	6	1	0.000333	stronglyHypermeth
chr10	10708716	10708717	+					1	8	0	6	1	0.000333	stronglyHypermeth
chr10	61456549	61456550	+			SLC16A9		1	8	0	6	1	0.000333	stronglyHypermeth
chr10	135043773	135043774	-	UTF1			Y	1	8	0	6	1	0.000333	stronglyHypermeth
chr19	12909059	12909060	+			PRDX2		1	5	0	9	1	0.0004995	stronglyHypermeth
chr8	102291163	102291164	+					1	9	0	5	1	0.0004995	stronglyHypermeth
chr19	55451394	55451395	+		NLRP7			1	7	0	7	1	0.0005828	stronglyHypermeth
chr19	47522029	47522030	+					1	6	0	7	1	0.0005828	stronglyHypermeth
chr9	126146991	126146992	+			DENND1A		1	7	0	6	1	0.0005828	stronglyHypermeth
chr9	140789060	140789061	+			CACNA1B		1	6	0	7	1	0.0005828	stronglyHypermeth
chr17	80030536	80030537	+					1	7	0	6	1	0.0005828	stronglyHypermeth
chr12	50763672	50763673	+			FAM186A		1	6	0	7	1	0.0005828	stronglyHypermeth
chr12	133812628	133812629	-	ANHX			Y	1	6	0	7	1	0.0005828	stronglyHypermeth
chr16	88125303	88125304	+					1	7	0	6	1	0.0005828	stronglyHypermeth
chr17	40303269	40303270	+			RAB5C		1	8	0	5	1	0.000777	stronglyHypermeth
chr10	83418061	83418062	+					1	8	0	5	1	0.000777	stronglyHypermeth
chrX	153697270	153697271	-		PLXNA3			1	7	0	5	1	0.001263	stronglyHypermeth
chr8	120319333	120319334	-					1	7	0	5	1	0.001263	stronglyHypermeth
chrX	21392229	21392230	+	CNKSR2			Y	1	7	0	5	1	0.001263	stronglyHypermeth
chrX	21392247	21392248	+	CNKSR2			Y	1	7	0	5	1	0.001263	stronglyHypermeth
chrX	21392249	21392250	+	CNKSR2			Y	1	7	0	5	1	0.001263	stronglyHypermeth
chrX	21392252	21392253	+	CNKSR2			Y	1	7	0	5	1	0.001263	stronglyHypermeth
chrX	21392278	21392279	+	CNKSR2			Y	1	7	0	5	1	0.001263	stronglyHypermeth
chrX	21392285	21392286	+	CNKSR2			Y	1	7	0	5	1	0.001263	stronglyHypermeth
chrX	21392287	21392288	+	CNKSR2			Y	1	7	0	5	1	0.001263	stronglyHypermeth
chrX	21392289	21392290	+	CNKSR2			Y	1	7	0	5	1	0.001263	stronglyHypermeth
chr7	171542	171543	+					1	7	0	5	1	0.001263	stronglyHypermeth
chr5	179604354	179604355	+			RASGEF1C		1	7	0	5	1	0.001263	stronglyHypermeth
chr10	83266920	83266921	-					1	5	0	7	1	0.001263	stronglyHypermeth
chrX	131703056	131703057	+					1	6	0	6	1	0.002165	stronglyHypermeth
chr6	50101612	50101613	+					1	6	0	5	1	0.002165	stronglyHypermeth
chr6	447201	447202	+					1	6	0	6	1	0.002165	stronglyHypermeth
chr7	140209316	140209317	+					1	5	0	6	1	0.002165	stronglyHypermeth
chr7	158766853	158766854	-				Y	1	6	0	6	1	0.002165	stronglyHypermeth
chr7	158766864	158766865	-				Y	1	6	0	6	1	0.002165	stronglyHypermeth
chr7	158766866	158766867	-				Y	1	6	0	6	1	0.002165	stronglyHypermeth
chr2	74726791	74726792	-			LBX2	Y	1	6	0	6	1	0.002165	stronglyHypermeth
chr2	100210275	100210276	-		AFF3		Y	1	6	0	6	1	0.002165	stronglyHypermeth
chr13	100310809	100310810	+			CLYBL		1	6	0	5	1	0.002165	stronglyHypermeth
chr4	40147539	40147540	+			N4BP2		1	6	0	6	1	0.002165	stronglyHypermeth
chr14	94270678	94270679	-					1	6	0	6	1	0.002165	stronglyHypermeth
chr14	102422847	102422848	+					1	6	0	6	1	0.002165	stronglyHypermeth
chr4	96721697	96721698	-					1	6	0	5	1	0.002165	stronglyHypermeth
chr19	11381538	11381539	-					1	6	0	6	1	0.002165	stronglyHypermeth
chr9	98459999	98460000	-					1	5	0	6	1	0.002165	stronglyHypermeth
chr9	137377948	137377949	-					1	6	0	5	1	0.002165	stronglyHypermeth
chr9	136941079	136941080	-					1	6	0	6	1	0.002165	stronglyHypermeth
chr8	11566725	11566726	+			GATA4	Y	1	5	0	6	1	0.002165	stronglyHypermeth
chr8	18855962	18855963	+			PSD3		1	6	0	6	1	0.002165	stronglyHypermeth
chr8	24143231	24143232	-					1	6	0	6	1	0.002165	stronglyHypermeth
chr8	55952663	55952664	-					1	6	0	6	1	0.002165	stronglyHypermeth
chr11	93630748	93630749	+					1	6	0	6	1	0.002165	stronglyHypermeth
chr11	133523072	133523073	+					1	6	0	6	1	0.002165	stronglyHypermeth
chr17	2485985	2485986	+					1	6	0	6	1	0.002165	stronglyHypermeth
chr17	7690225	7690226	-		DNAH2		Y	1	6	0	6	1	0.002165	stronglyHypermeth
chr2	122722126	122722127	+					1	6	0	6	1	0.002165	stronglyHypermeth
chr5	69090044	69090045	+					1	6	0	6	1	0.002165	stronglyHypermeth
chrX	34674906	34674907	+	TMEM47		TMEM47	Y	1	5	0	6	1	0.002165	stronglyHypermeth
chrX	70697580	70697581	+			BCYRN1		1	6	0	5	1	0.002165	stronglyHypermeth
chrX	70697608	70697609	+			BCYRN1		1	6	0	5	1	0.002165	stronglyHypermeth
chrX	11776757	11776758	+	MSL3	MSL3	MSL3	Y	1	6	0	6	1	0.002165	stronglyHypermeth
chrX	11776772	11776773	+	MSL3	MSL3	MSL3	Y	1	6	0	6	1	0.002165	stronglyHypermeth
chrX	11776779	11776780	+	MSL3	MSL3	MSL3	Y	1	6	0	6	1	0.002165	stronglyHypermeth
chrX	31412645	31412646	+			DMD		1	6	0	6	1	0.002165	stronglyHypermeth
chrX	54173514	54173515	-			FAM120C		1	6	0	6	1	0.002165	stronglyHypermeth
chrX	75464739	75464740	+					1	6	0	6	1	0.002165	stronglyHypermeth
chr7	28988699	28988700	+					1	6	0	6	1	0.002165	stronglyHypermeth
chr7	32894829	32894830	-					1	6	0	6	1	0.002165	stronglyHypermeth
chr7	52274914	52274915	-					1	6	0	6	1	0.002165	stronglyHypermeth
chr7	77764448	77764449	-		MAGI2			1	6	0	6	1	0.002165	stronglyHypermeth
chr12	12548448	12548449	-			LOH12CR1		1	5	0	6	1	0.002165	stronglyHypermeth
chr12	46140674	46140675	-			ARID2		1	5	0	6	1	0.002165	stronglyHypermeth
chr12	53184217	53184218	-			KRT3		1	5	0	6	1	0.002165	stronglyHypermeth
chr12	56238539	56238540	+					1	6	0	5	1	0.002165	stronglyHypermeth
chr12	123899296	123899297	-					1	5	0	6	1	0.002165	stronglyHypermeth
chr12	45952670	45952671	-					1	6	0	6	1	0.002165	stronglyHypermeth
chr12	100356780	100356781	+			ANKS1B		1	6	0	6	1	0.002165	stronglyHypermeth
chr6	105315712	105315713	+					1	6	0	5	1	0.002165	stronglyHypermeth
chr6	86737812	86737813	-					1	6	0	6	1	0.002165	stronglyHypermeth
chr22	45419386	45419387	+					1	6	0	6	1	0.002165	stronglyHypermeth
chr10	76875513	76875514	+			SAMD8		1	6	0	5	1	0.002165	stronglyHypermeth
chr10	80068227	80068228	-					1	5	0	6	1	0.002165	stronglyHypermeth
chr10	20186424	20186425	+			PLXDC2		1	6	0	6	1	0.002165	stronglyHypermeth
chr10	21850439	21850440	-			MLLT10		1	6	0	6	1	0.002165	stronglyHypermeth
chr10	52648388	52648389	-					1	6	0	6	1	0.002165	stronglyHypermeth
chr10	135049532	135049533	-				Y	1	6	0	6	1	0.002165	stronglyHypermeth
chr16	87602435	87602436	+					1	5	0	6	1	0.002165	stronglyHypermeth
chr1	162613490	162613491	-			DDR2		1	5	0	5	1	0.007937	stronglyHypermeth
chr13	87591251	87591252	-					1	5	0	5	1	0.007937	stronglyHypermeth
chr21	36797264	36797265	+			LOC100506403		1	5	0	5	1	0.007937	stronglyHypermeth
chr19	2279067	2279068	-		C19orf35			1	5	0	5	1	0.007937	stronglyHypermeth
chr9	94778337	94778338	-					1	5	0	5	1	0.007937	stronglyHypermeth
chrX	39955284	39955285	-			BCOR	Y	1	5	0	5	1	0.007937	stronglyHypermeth
chrX	53833701	53833702	-					1	5	0	5	1	0.007937	stronglyHypermeth
chr12	48935342	48935343	+					1	5	0	5	1	0.007937	stronglyHypermeth
chr6	149316269	149316270	+			UST		1	5	0	5	1	0.007937	stronglyHypermeth
chr10	64871175	64871176	-					1	5	0	5	1	0.007937	stronglyHypermeth
chr3	167895798	167895799	-					1	7	0.08	12	0.92	0.0001588	stronglyHypermeth
chr10	21273670	21273671	+			NEBL		0.92	12	0	5	0.92	0.0009696	stronglyHypermeth
chr7	49815723	49815724	+		VWC2		Y	0.9	20	0	6	0.9	0.0001216	stronglyHypermeth
chr11	67620903	67620904	-					0.9	10	0	7	0.9	0.0004114	stronglyHypermeth
chr3	183171198	183171199	+			LOC100505687		1	5	0.1	10	0.9	0.001998	stronglyHypermeth
chr8	144303569	144303570	-					0.9	10	0	5	0.9	0.001998	stronglyHypermeth
chr12	2017794	2017795	-			CACNA2D4	Y	0.89	18	0	8	0.89	2.88e-05	stronglyHypermeth
chr12	51862369	51862370	+			SLC4A8		1	10	0.11	9	0.89	0.0001191	stronglyHypermeth
chr3	28241892	28241893	-					1	6	0.11	18	0.89	0.000208	stronglyHypermeth
chr5	27619276	27619277	-					1	6	0.11	18	0.89	0.000208	stronglyHypermeth
chr11	70114390	70114391	+					1	8	0.11	9	0.89	0.0004114	stronglyHypermeth
chr2	241780290	241780291	+					0.89	9	0	8	0.89	0.0004114	stronglyHypermeth
chr6	112581842	112581843	+					0.89	9	0	8	0.89	0.0004114	stronglyHypermeth
chr1	163468241	163468242	-					0.89	9	0	6	0.89	0.001399	stronglyHypermeth
chr1	205562414	205562415	-			MFSD4		0.89	9	0	6	0.89	0.001399	stronglyHypermeth
chr19	54980465	54980466	-			CDC42EP5		0.89	9	0	7	0.89	0.001399	stronglyHypermeth
chr7	1659232	1659233	+				Y	1	6	0.11	9	0.89	0.001399	stronglyHypermeth
chr6	167161374	167161375	+			RPS6KA2		1	6	0.11	9	0.89	0.001399	stronglyHypermeth
chr16	84956462	84956463	+					1	6	0.11	9	0.89	0.001399	stronglyHypermeth
chr1	150520641	150520642	+					0.89	9	0	5	0.89	0.002997	stronglyHypermeth
chr2	233560583	233560584	+					0.89	9	0	5	0.89	0.002997	stronglyHypermeth
chr10	108531637	108531638	-			SORCS1		0.89	9	0	5	0.89	0.002997	stronglyHypermeth
chr3	8252407	8252408	-					0.88	16	0	18	0.88	8.621e-08	stronglyHypermeth
chr1	154475168	154475169	+	TDRD10,SHE	TDRD10		Y	1	6	0.12	16	0.88	0.0003753	stronglyHypermeth
chr1	205039056	205039057	-		CNTN2		Y	1	6	0.12	16	0.88	0.0003753	stronglyHypermeth
chr2	102241831	102241832	-					0.88	16	0	6	0.88	0.0003753	stronglyHypermeth
chr7	56483806	56483807	+					0.88	16	0	6	0.88	0.0003753	stronglyHypermeth
chr7	56483808	56483809	+					0.88	16	0	6	0.88	0.0003753	stronglyHypermeth
chr13	54852702	54852703	+					0.88	8	0	8	0.88	0.001399	stronglyHypermeth
chr9	138084620	138084621	+					0.88	8	0	7	0.88	0.001399	stronglyHypermeth
chr8	33490667	33490668	+					1	8	0.12	8	0.88	0.001399	stronglyHypermeth
chr5	3602635	3602636	+				Y	1	7	0.12	8	0.88	0.001399	stronglyHypermeth
chr2	54378098	54378099	+			ACYP2		1	6	0.12	8	0.88	0.004662	stronglyHypermeth
chr2	30038987	30038988	-			ALK		1	5	0.12	8	0.88	0.004662	stronglyHypermeth
chr3	122634684	122634685	-		SEMA5B			1	6	0.12	8	0.88	0.004662	stronglyHypermeth
chr19	11563973	11563974	-		ELAVL3			0.88	8	0	5	0.88	0.004662	stronglyHypermeth
chr2	239968926	239968927	-					0.88	8	0	5	0.88	0.004662	stronglyHypermeth
chrX	49853458	49853459	+		CLCN5			0.88	8	0	6	0.88	0.004662	stronglyHypermeth
chr12	110271503	110271504	+	TRPV4,MIR4497			Y	1	5	0.12	8	0.88	0.004662	stronglyHypermeth
chr6	137245410	137245411	+		SLC35D3		Y	1	6	0.12	8	0.88	0.004662	stronglyHypermeth
chr10	36321904	36321905	+					1	6	0.12	8	0.88	0.004662	stronglyHypermeth
chr10	88268741	88268742	+			WAPAL		0.88	8	0	6	0.88	0.004662	stronglyHypermeth
chr2	47748041	47748042	+		KCNK12		Y	1	8	0.13	30	0.87	1.012e-05	stronglyHypermeth
chr3	51378748	51378749	+		DOCK3			1	24	0.14	14	0.86	3.361e-08	stronglyHypermeth
chr22	47943901	47943902	+					0.86	14	0	16	0.86	1.052e-06	stronglyHypermeth
chr13	102888858	102888859	-			FGF14		1	12	0.14	14	0.86	9.526e-06	stronglyHypermeth
chr16	75940618	75940619	+					0.86	14	0	10	0.86	6.73e-05	stronglyHypermeth
chr13	100092064	100092065	+					1	8	0.14	14	0.86	0.0001407	stronglyHypermeth
chr19	4790855	4790856	-	FEM1A				1	8	0.14	14	0.86	0.0001407	stronglyHypermeth
chr3	75338544	75338545	+					0.86	14	0	6	0.86	0.0007224	stronglyHypermeth
chr2	242472227	242472228	+					0.86	14	0	6	0.86	0.0007224	stronglyHypermeth
chr10	88139072	88139073	+					0.86	14	0	6	0.86	0.0007224	stronglyHypermeth
chr9	80555608	80555609	+			GNAQ		1	9	0.14	7	0.86	0.0008741	stronglyHypermeth
chr16	22398973	22398974	-					1	9	0.14	7	0.86	0.0008741	stronglyHypermeth
chr20	61455226	61455227	+			COL9A3		1	8	0.14	7	0.86	0.001399	stronglyHypermeth
chr1	184269707	184269708	+					0.86	7	0	8	0.86	0.001399	stronglyHypermeth
chr7	105311369	105311370	-			ATXN7L1		0.86	7	0	8	0.86	0.001399	stronglyHypermeth
chr18	22816360	22816361	-			ZNF521		1	8	0.14	7	0.86	0.001399	stronglyHypermeth
chr5	113089128	113089129	+					0.86	7	0	8	0.86	0.001399	stronglyHypermeth
chr3	58563071	58563072	+	FAM107A	FAM107A			1	5	0.14	14	0.86	0.001806	stronglyHypermeth
chr21	44346991	44346992	-					0.86	7	0	6	0.86	0.004662	stronglyHypermeth
chr14	106663343	106663344	+					1	6	0.14	7	0.86	0.004662	stronglyHypermeth
chr14	99712138	99712139	-			BCL11B	Y	0.86	7	0	7	0.86	0.004662	stronglyHypermeth
chr4	190475018	190475019	-					1	6	0.14	7	0.86	0.004662	stronglyHypermeth
chr17	81010243	81010244	+	B3GNTL1				0.86	7	0	7	0.86	0.004662	stronglyHypermeth
chr17	81010248	81010249	+	B3GNTL1				0.86	7	0	7	0.86	0.004662	stronglyHypermeth
chr1	16510546	16510547	-					0.86	7	0	7	0.86	0.004662	stronglyHypermeth
chr1	1710953	1710954	-	NADK		NADK		0.86	7	0	6	0.86	0.004662	stronglyHypermeth
chrX	24543174	24543175	-			PDK3		0.86	7	0	6	0.86	0.004662	stronglyHypermeth
chr12	34530238	34530239	-					1	6	0.14	7	0.86	0.004662	stronglyHypermeth
chr5	179760484	179760485	+			GFPT2		1	6	0.14	7	0.86	0.004662	stronglyHypermeth
chr10	7595414	7595415	-					1	7	0.14	7	0.86	0.004662	stronglyHypermeth
chrX	153697286	153697287	-		PLXNA3			0.86	7	0	5	0.86	0.01515	stronglyHypermeth
chr6	17563253	17563254	-					0.86	7	0	5	0.86	0.01515	stronglyHypermeth
chr7	96249173	96249174	-					0.86	7	0	5	0.86	0.01515	stronglyHypermeth
chr7	129641135	129641136	-					0.86	7	0	5	0.86	0.01515	stronglyHypermeth
chr4	53641296	53641297	+					0.86	7	0	5	0.86	0.01515	stronglyHypermeth
chr9	140348827	140348828	+			NSMF		1	5	0.14	7	0.86	0.01515	stronglyHypermeth
chr9	129958491	129958492	+			RALGPS1		0.86	7	0	5	0.86	0.01515	stronglyHypermeth
chr2	180886581	180886582	-					1	5	0.14	7	0.86	0.01515	stronglyHypermeth
chr2	242955799	242955800	+					0.86	7	0	5	0.86	0.01515	stronglyHypermeth
chr5	33114942	33114943	-					0.86	7	0	5	0.86	0.01515	stronglyHypermeth
chrX	39955208	39955209	-			BCOR	Y	0.86	7	0	5	0.86	0.01515	stronglyHypermeth
chrX	39955210	39955211	-			BCOR	Y	0.86	7	0	5	0.86	0.01515	stronglyHypermeth
chrX	39955218	39955219	-			BCOR	Y	0.86	7	0	5	0.86	0.01515	stronglyHypermeth
chrX	39955287	39955288	-			BCOR	Y	0.86	7	0	5	0.86	0.01515	stronglyHypermeth
chrX	39955297	39955298	-			BCOR	Y	0.86	7	0	5	0.86	0.01515	stronglyHypermeth
chrX	39955305	39955306	-			BCOR	Y	0.86	7	0	5	0.86	0.01515	stronglyHypermeth
chrX	39955316	39955317	-			BCOR	Y	0.86	7	0	5	0.86	0.01515	stronglyHypermeth
chrX	39955319	39955320	-			BCOR	Y	0.86	7	0	5	0.86	0.01515	stronglyHypermeth
chrX	39955329	39955330	-			BCOR	Y	0.86	7	0	5	0.86	0.01515	stronglyHypermeth
chrX	39955332	39955333	-			BCOR	Y	0.86	7	0	5	0.86	0.01515	stronglyHypermeth
chr15	59975781	59975782	-			BNIP2		1	5	0.14	7	0.86	0.01515	stronglyHypermeth
chr15	68723420	68723421	-			ITGA11	Y	0.86	7	0	5	0.86	0.01515	stronglyHypermeth
chr7	1113085	1113086	+			C7orf50		1	5	0.14	7	0.86	0.01515	stronglyHypermeth
chr12	9478699	9478700	+					1	5	0.14	7	0.86	0.01515	stronglyHypermeth
chr12	105248200	105248201	+			SLC41A2		1	5	0.14	7	0.86	0.01515	stronglyHypermeth
chr5	176509849	176509850	+					1	5	0.14	7	0.86	0.01515	stronglyHypermeth
chr5	180554027	180554028	-					0.86	7	0	5	0.86	0.01515	stronglyHypermeth
chr5	180554036	180554037	-					0.86	7	0	5	0.86	0.01515	stronglyHypermeth
chr10	131564370	131564371	+			MGMT		0.86	7	0	5	0.86	0.01515	stronglyHypermeth
chr2	133013460	133013461	+			ANKRD30BL		1	10	0.15	13	0.85	6.73e-05	stronglyHypermeth
chr1	223703131	223703132	-					0.85	13	0	8	0.85	0.0002211	stronglyHypermeth
chr6	15847949	15847950	+					1	7	0.15	13	0.85	0.0004644	stronglyHypermeth
chr11	122910995	122910996	-					1	7	0.15	13	0.85	0.0004644	stronglyHypermeth
chr1	3157618	3157619	-			PRDM16	Y	1	6	0.15	13	0.85	0.001032	stronglyHypermeth
chr1	29142205	29142206	+			OPRD1		0.85	13	0	6	0.85	0.001032	stronglyHypermeth
chr19	54936245	54936246	+			TTYH1		0.85	13	0	5	0.85	0.002451	stronglyHypermeth
chr2	231014247	231014248	-					0.85	13	0	5	0.85	0.002451	stronglyHypermeth
chr11	1155258	1155259	+					1	12	0.17	24	0.83	1.454e-06	stronglyHypermeth
chr12	57620644	57620645	+					0.83	12	0	16	0.83	5.029e-06	stronglyHypermeth
chr3	58520107	58520108	+		ACOX2			1	14	0.17	12	0.83	1.243e-05	stronglyHypermeth
chr19	49293634	49293635	-					1	10	0.17	12	0.83	0.0001036	stronglyHypermeth
chr9	15285025	15285026	-			TTC39B		0.83	12	0	10	0.83	0.0001036	stronglyHypermeth
chr17	2799122	2799123	+			RAP1GAP2		1	10	0.17	12	0.83	0.0001036	stronglyHypermeth
chr5	1888036	1888037	+					0.83	12	0	10	0.83	0.0001036	stronglyHypermeth
chrX	25025358	25025359	-		ARX		Y	1	10	0.17	12	0.83	0.0001036	stronglyHypermeth
chr12	122492115	122492116	-			BCL7A		1	10	0.17	12	0.83	0.0001036	stronglyHypermeth
chr12	129317698	129317699	+					1	10	0.17	12	0.83	0.0001036	stronglyHypermeth
chr2	132213928	132213929	+			RNU6-81		0.83	12	0	9	0.83	0.0002211	stronglyHypermeth
chr5	176177425	176177426	-					1	14	0.17	6	0.83	0.000387	stronglyHypermeth
chr21	43830654	43830655	-			UBASH3A		1	12	0.17	6	0.83	0.0007003	stronglyHypermeth
chr2	3751268	3751269	-				Y	1	8	0.17	12	0.83	0.0007145	stronglyHypermeth
chr3	49236535	49236536	-	CCDC36	CCDC36			0.83	12	0	8	0.83	0.0007145	stronglyHypermeth
chr3	8252406	8252407	+					1	8	0.17	12	0.83	0.0007145	stronglyHypermeth
chr3	27111453	27111454	+					0.83	12	0	7	0.83	0.0007145	stronglyHypermeth
chr14	104140025	104140026	+			KLC1		0.83	12	0	8	0.83	0.0007145	stronglyHypermeth
chrX	48768940	48768941	-	SLC35A2	SLC35A2		Y	0.83	12	0	8	0.83	0.0007145	stronglyHypermeth
chrX	48768961	48768962	-	SLC35A2	SLC35A2		Y	0.83	12	0	8	0.83	0.0007145	stronglyHypermeth
chr5	178368612	178368613	+	ZNF454		ZNF454	Y	0.83	6	0	11	0.83	0.0009696	stronglyHypermeth
chr20	42984098	42984099	+	HNF4A				1	10	0.17	6	0.83	0.001374	stronglyHypermeth
chrX	103499584	103499585	+	ESX1	ESX1		Y	0.83	12	0	6	0.83	0.001508	stronglyHypermeth
chrX	103499586	103499587	+	ESX1	ESX1		Y	0.83	12	0	6	0.83	0.001508	stronglyHypermeth
chr2	636941	636942	-				Y	0.83	12	0	6	0.83	0.001508	stronglyHypermeth
chr13	95359718	95359719	-				Y	1	6	0.17	12	0.83	0.001508	stronglyHypermeth
chr3	96093958	96093959	-					0.83	12	0	6	0.83	0.001508	stronglyHypermeth
chr4	7213351	7213352	-			SORCS2		0.83	12	0	6	0.83	0.001508	stronglyHypermeth
chr9	71628843	71628844	-	PRKACG	PRKACG		Y	1	6	0.17	12	0.83	0.001508	stronglyHypermeth
chr9	36659128	36659129	+			MELK		0.83	12	0	6	0.83	0.001508	stronglyHypermeth
chr17	65915179	65915180	+			BPTF		1	6	0.17	12	0.83	0.001508	stronglyHypermeth
chr17	8903221	8903222	+					0.83	12	0	6	0.83	0.001508	stronglyHypermeth
chr17	36373109	36373110	-			LOC440434		0.83	12	0	6	0.83	0.001508	stronglyHypermeth
chr5	2037938	2037939	+					0.83	12	0	6	0.83	0.001508	stronglyHypermeth
chrX	19568604	19568605	-			SH3KBP1		1	6	0.17	12	0.83	0.001508	stronglyHypermeth
chrX	30631402	30631403	+					1	6	0.17	12	0.83	0.001508	stronglyHypermeth
chr7	23287394	23287395	+			GPNMB	Y	1	6	0.17	12	0.83	0.001508	stronglyHypermeth
chr2	26927303	26927304	-			KCNK3		1	9	0.17	6	0.83	0.001998	stronglyHypermeth
chr2	54457617	54457618	+			ACYP2		1	9	0.17	6	0.83	0.001998	stronglyHypermeth
chrX	10085274	10085275	-		WWC3		Y	0.83	6	0	9	0.83	0.001998	stronglyHypermeth
chr22	32061283	32061284	+					1	9	0.17	6	0.83	0.001998	stronglyHypermeth
chr10	29214206	29214207	+				Y	0.83	6	0	9	0.83	0.001998	stronglyHypermeth
chrX	90996845	90996846	-					0.83	6	0	8	0.83	0.002997	stronglyHypermeth
chr20	42069446	42069447	-					0.83	6	0	8	0.83	0.002997	stronglyHypermeth
chr13	81279367	81279368	-					1	8	0.17	6	0.83	0.002997	stronglyHypermeth
chr2	128277994	128277995	-			IWS1		1	8	0.17	6	0.83	0.002997	stronglyHypermeth
chrX	16983967	16983968	+			REPS2		1	8	0.17	6	0.83	0.002997	stronglyHypermeth
chrX	58106885	58106886	-					1	8	0.17	6	0.83	0.002997	stronglyHypermeth
chr16	4866005	4866006	-			GLYR1		1	8	0.17	6	0.83	0.002997	stronglyHypermeth
chr16	87933651	87933652	+			CA5A		0.83	6	0	8	0.83	0.002997	stronglyHypermeth
chr13	29893147	29893148	+			MTUS2		1	5	0.17	12	0.83	0.003394	stronglyHypermeth
chr8	106182616	106182617	-					0.83	12	0	5	0.83	0.003394	stronglyHypermeth
chrX	103713149	103713150	+					0.83	6	0	7	0.83	0.004662	stronglyHypermeth
chr2	107875476	107875477	+					0.83	6	0	7	0.83	0.004662	stronglyHypermeth
chr13	34747555	34747556	-					0.83	6	0	7	0.83	0.004662	stronglyHypermeth
chr21	43456204	43456205	-					1	7	0.17	6	0.83	0.004662	stronglyHypermeth
chr3	183148140	183148141	+					1	7	0.17	6	0.83	0.004662	stronglyHypermeth
chr19	47522037	47522038	+					0.83	6	0	7	0.83	0.004662	stronglyHypermeth
chr1	21218047	21218048	-			EIF4G3		0.83	6	0	7	0.83	0.004662	stronglyHypermeth
chr1	23869231	23869232	+					0.83	6	0	7	0.83	0.004662	stronglyHypermeth
chr15	33628995	33628996	-			RYR3		0.83	6	0	7	0.83	0.004662	stronglyHypermeth
chr5	123964581	123964582	-					0.83	6	0	7	0.83	0.004662	stronglyHypermeth
chr22	27052268	27052269	-					0.83	6	0	7	0.83	0.004662	stronglyHypermeth
chr10	21783649	21783650	+		C10orf114		Y	0.83	6	0	7	0.83	0.004662	stronglyHypermeth
chr16	142604	142605	+		NPRL3			1	7	0.17	6	0.83	0.004662	stronglyHypermeth
chr16	51142199	51142200	+					1	7	0.17	6	0.83	0.004662	stronglyHypermeth
chrX	112057270	112057271	+			AMOT		1	5	0.17	6	0.83	0.01515	stronglyHypermeth
chr6	392346	392347	+	IRF4		IRF4	Y	1	6	0.17	6	0.83	0.01515	stronglyHypermeth
chr6	392348	392349	+	IRF4		IRF4	Y	1	6	0.17	6	0.83	0.01515	stronglyHypermeth
chr6	74232915	74232916	-					1	6	0.17	6	0.83	0.01515	stronglyHypermeth
chr20	53804304	53804305	+					1	5	0.17	6	0.83	0.01515	stronglyHypermeth
chr20	62421759	62421760	-		ZBTB46		Y	1	5	0.17	6	0.83	0.01515	stronglyHypermeth
chr2	8767328	8767329	+					1	5	0.17	6	0.83	0.01515	stronglyHypermeth
chr2	14730859	14730860	-					0.83	6	0	5	0.83	0.01515	stronglyHypermeth
chr2	48784406	48784407	-			STON1-GTF2A1L,STON1		1	5	0.17	6	0.83	0.01515	stronglyHypermeth
chr3	22414191	22414192	+				Y	0.83	6	0	5	0.83	0.01515	stronglyHypermeth
chr3	35780921	35780922	-		ARPP21			0.83	6	0	5	0.83	0.01515	stronglyHypermeth
chr3	37268757	37268758	-					1	6	0.17	6	0.83	0.01515	stronglyHypermeth
chr4	37994638	37994639	-			TBC1D1		0.83	6	0	5	0.83	0.01515	stronglyHypermeth
chr14	92785996	92785997	-					1	6	0.17	6	0.83	0.01515	stronglyHypermeth
chr4	130264027	130264028	-					0.83	6	0	5	0.83	0.01515	stronglyHypermeth
chr4	188117772	188117773	-					0.83	6	0	5	0.83	0.01515	stronglyHypermeth
chr4	163906476	163906477	+					1	6	0.17	6	0.83	0.01515	stronglyHypermeth
chr19	51265491	51265492	+					1	5	0.17	6	0.83	0.01515	stronglyHypermeth
chr19	41958446	41958447	-					1	6	0.17	6	0.83	0.01515	stronglyHypermeth
chr19	54600361	54600362	-		OSCAR			1	6	0.17	6	0.83	0.01515	stronglyHypermeth
chr9	99839340	99839341	-		LOC340508		Y	0.83	6	0	5	0.83	0.01515	stronglyHypermeth
chr9	131829064	131829065	+			FAM73B		0.83	6	0	5	0.83	0.01515	stronglyHypermeth
chr9	128932518	128932519	+					0.83	6	0	6	0.83	0.01515	stronglyHypermeth
chr8	28250412	28250413	+					1	5	0.17	6	0.83	0.01515	stronglyHypermeth
chr8	56942639	56942640	+					0.83	6	0	6	0.83	0.01515	stronglyHypermeth
chr11	2625216	2625217	-			KCNQ1		0.83	6	0	5	0.83	0.01515	stronglyHypermeth
chr11	23958668	23958669	+					1	5	0.17	6	0.83	0.01515	stronglyHypermeth
chr11	68608251	68608252	+			CPT1A	Y	0.83	6	0	5	0.83	0.01515	stronglyHypermeth
chr11	125967052	125967053	-					1	5	0.17	6	0.83	0.01515	stronglyHypermeth
chr17	60214969	60214970	-				Y	0.83	6	0	5	0.83	0.01515	stronglyHypermeth
chr2	152256235	152256236	+					1	5	0.17	6	0.83	0.01515	stronglyHypermeth
chr2	240869013	240869014	-					0.83	6	0	5	0.83	0.01515	stronglyHypermeth
chr2	144478168	144478169	-			ARHGAP15		0.83	6	0	6	0.83	0.01515	stronglyHypermeth
chr2	233351477	233351478	-			ECEL1	Y	1	6	0.17	6	0.83	0.01515	stronglyHypermeth
chr5	1672350	1672351	-					1	5	0.17	6	0.83	0.01515	stronglyHypermeth
chr1	2527041	2527042	+			MMEL1		0.83	6	0	5	0.83	0.01515	stronglyHypermeth
chr1	3128462	3128463	+			PRDM16		1	5	0.17	6	0.83	0.01515	stronglyHypermeth
chr1	26596572	26596573	+			CEP85		0.83	6	0	5	0.83	0.01515	stronglyHypermeth
chr1	42998707	42998708	-					0.83	6	0	5	0.83	0.01515	stronglyHypermeth
chr18	33488656	33488657	-					0.83	6	0	5	0.83	0.01515	stronglyHypermeth
chrX	34674885	34674886	+	TMEM47		TMEM47	Y	1	5	0.17	6	0.83	0.01515	stronglyHypermeth
chrX	34674899	34674900	+	TMEM47		TMEM47	Y	1	5	0.17	6	0.83	0.01515	stronglyHypermeth
chrX	34674904	34674905	+	TMEM47		TMEM47	Y	1	5	0.17	6	0.83	0.01515	stronglyHypermeth
chrX	34674930	34674931	+	TMEM47	TMEM47		Y	1	5	0.17	6	0.83	0.01515	stronglyHypermeth
chrX	34674962	34674963	+	TMEM47	TMEM47		Y	1	5	0.17	6	0.83	0.01515	stronglyHypermeth
chrX	40030911	40030912	+			BCOR	Y	1	5	0.17	6	0.83	0.01515	stronglyHypermeth
chrX	73128394	73128395	+					1	5	0.17	6	0.83	0.01515	stronglyHypermeth
chr15	91829068	91829069	-			SV2B		1	5	0.17	6	0.83	0.01515	stronglyHypermeth
chr15	74427030	74427031	-		ISLR2		Y	1	6	0.17	6	0.83	0.01515	stronglyHypermeth
chr7	44571037	44571038	+			NPC1L1		1	5	0.17	6	0.83	0.01515	stronglyHypermeth
chr7	67719514	67719515	-					0.83	6	0	5	0.83	0.01515	stronglyHypermeth
chr12	5258804	5258805	-					1	5	0.17	6	0.83	0.01515	stronglyHypermeth
chr12	9479377	9479378	+					1	5	0.17	6	0.83	0.01515	stronglyHypermeth
chr12	51296490	51296491	+					1	5	0.17	6	0.83	0.01515	stronglyHypermeth
chr5	113698757	113698758	-	KCNN2	KCNN2		Y	0.83	6	0	5	0.83	0.01515	stronglyHypermeth
chr5	113698763	113698764	-	KCNN2	KCNN2		Y	0.83	6	0	5	0.83	0.01515	stronglyHypermeth
chr5	116342175	116342176	+					0.83	6	0	5	0.83	0.01515	stronglyHypermeth
chr5	157449546	157449547	-					1	5	0.17	6	0.83	0.01515	stronglyHypermeth
chr5	172602286	172602287	-					0.83	6	0	5	0.83	0.01515	stronglyHypermeth
chr5	174162584	174162585	-				Y	0.83	6	0	6	0.83	0.01515	stronglyHypermeth
chr6	136235862	136235863	-			PDE7B		1	5	0.17	6	0.83	0.01515	stronglyHypermeth
chr22	50511737	50511738	+			MLC1		1	5	0.17	6	0.83	0.01515	stronglyHypermeth
chr10	106329677	106329678	+					0.83	6	0	5	0.83	0.01515	stronglyHypermeth
chr10	30238060	30238061	-					0.83	6	0	6	0.83	0.01515	stronglyHypermeth
chr10	115829111	115829112	-					0.83	6	0	6	0.83	0.01515	stronglyHypermeth
chr10	134912318	134912319	+			GPR123	Y	0.83	6	0	6	0.83	0.01515	stronglyHypermeth
chr16	20596298	20596299	-					0.83	6	0	5	0.83	0.01515	stronglyHypermeth
chr16	29738503	29738504	+					1	5	0.17	6	0.83	0.01515	stronglyHypermeth
chr16	85133467	85133468	+			FAM92B		1	5	0.17	6	0.83	0.01515	stronglyHypermeth
chr11	58835524	58835525	+					0.89	9	0.07	15	0.82	0.000104	stronglyHypermeth
chr14	24039772	24039773	+			JPH4		1	8	0.18	11	0.82	0.0007145	stronglyHypermeth
chr1	15095995	15095996	-			KAZN		0.82	11	0	6	0.82	0.002262	stronglyHypermeth
chr10	13317830	13317831	+					1	6	0.18	11	0.82	0.002262	stronglyHypermeth
chr1	34628315	34628316	+			CSMD2		0.82	11	0	5	0.82	0.004808	stronglyHypermeth
chr1	34628319	34628320	+			CSMD2		0.82	11	0	5	0.82	0.004808	stronglyHypermeth
chr12	110518353	110518354	+					1	5	0.18	11	0.82	0.004808	stronglyHypermeth
chr10	130796908	130796909	+					1	5	0.18	11	0.82	0.004808	stronglyHypermeth
chr7	1330810	1330811	+					0.81	32	0	8	0.81	3.905e-05	stronglyHypermeth
chr12	132681612	132681613	-		GALNT9			1	17	0.2	20	0.8	5.889e-07	stronglyHypermeth
chr8	7626790	7626791	-	FAM90A10P				0.8	10	0	18	0.8	1.448e-05	stronglyHypermeth
chr15	26734525	26734526	+					1	18	0.2	10	0.8	1.448e-05	stronglyHypermeth
chr7	23572475	23572476	+	TRA2A				1	16	0.2	10	0.8	2.88e-05	stronglyHypermeth
chr8	80201183	80201184	+					0.8	20	0	10	0.8	3.332e-05	stronglyHypermeth
chrX	128911423	128911424	-					1	14	0.2	10	0.8	6.119e-05	stronglyHypermeth
chr8	38857775	38857776	-			ADAM9		1	14	0.2	10	0.8	6.119e-05	stronglyHypermeth
chr1	1714042	1714043	-				Y	0.8	10	0	14	0.8	6.119e-05	stronglyHypermeth
chr7	50198951	50198952	-				Y	1	14	0.2	10	0.8	6.119e-05	stronglyHypermeth
chr10	13450040	13450041	+					1	14	0.2	10	0.8	6.119e-05	stronglyHypermeth
chr3	121920626	121920627	-			CASR		1	12	0.2	10	0.8	0.0001407	stronglyHypermeth
chr10	134622043	134622044	-		TTC40			1	12	0.2	10	0.8	0.0001407	stronglyHypermeth
chr11	119235203	119235204	+	USP2		USP2	Y	0.8	30	0	6	0.8	0.0004744	stronglyHypermeth
chr1	152229068	152229069	+					1	10	0.2	10	0.8	0.0007145	stronglyHypermeth
chr1	152229072	152229073	+					1	10	0.2	10	0.8	0.0007145	stronglyHypermeth
chr19	7142951	7142952	-		INSR		Y	1	10	0.2	10	0.8	0.0007145	stronglyHypermeth
chr7	45850644	45850645	+					1	10	0.2	10	0.8	0.0007145	stronglyHypermeth
chr12	59712705	59712706	+					0.8	10	0	10	0.8	0.0007145	stronglyHypermeth
chr17	75915336	75915337	+					1	6	0.2	20	0.8	0.0009121	stronglyHypermeth
chr7	49815735	49815736	+			VWC2	Y	0.8	20	0	6	0.8	0.0009121	stronglyHypermeth
chrX	137910495	137910496	+			FGF13		1	8	0.2	10	0.8	0.001051	stronglyHypermeth
chr1	179711981	179711982	+	FAM163A			Y	0.8	10	0	8	0.8	0.001051	stronglyHypermeth
chr2	88661465	88661466	+					0.8	10	0	8	0.8	0.001051	stronglyHypermeth
chr14	101904392	101904393	+					0.8	10	0	8	0.8	0.001051	stronglyHypermeth
chr9	6719701	6719702	-					0.8	10	0	8	0.8	0.001051	stronglyHypermeth
chr11	58905451	58905452	+					1	8	0.2	10	0.8	0.001051	stronglyHypermeth
chr11	85260468	85260469	-			DLG2		1	8	0.2	10	0.8	0.001051	stronglyHypermeth
chr2	158773589	158773590	-					1	8	0.2	10	0.8	0.001051	stronglyHypermeth
chr5	78509095	78509096	-					1	8	0.2	10	0.8	0.001051	stronglyHypermeth
chr1	92348117	92348118	-			TGFBR3		0.8	10	0	8	0.8	0.001051	stronglyHypermeth
chr15	88758487	88758488	-			NTRK3		0.8	10	0	8	0.8	0.001051	stronglyHypermeth
chr12	12940138	12940139	+		APOLD1		Y	1	8	0.2	10	0.8	0.001051	stronglyHypermeth
chr12	97289335	97289336	-					1	8	0.2	10	0.8	0.001051	stronglyHypermeth
chr16	22741399	22741400	+			MIR548AA2,MIR548D2		0.8	10	0	8	0.8	0.001051	stronglyHypermeth
chr16	88512224	88512225	-					0.8	10	0	8	0.8	0.001051	stronglyHypermeth
chr2	621351	621352	+				Y	1	14	0.2	5	0.8	0.00129	stronglyHypermeth
chr10	1591546	1591547	+			ADARB2-AS1,ADARB2		0.8	5	0	12	0.8	0.002101	stronglyHypermeth
chr19	13392013	13392014	+			CACNA1A		1	7	0.2	10	0.8	0.002262	stronglyHypermeth
chr17	1102382	1102383	-					0.8	10	0	7	0.8	0.002262	stronglyHypermeth
chr5	177208373	177208374	-	FAM153A				1	7	0.2	10	0.8	0.002262	stronglyHypermeth
chr19	42071402	42071403	-					1	11	0.2	5	0.8	0.002747	stronglyHypermeth
chr22	25082138	25082139	+					0.8	5	0	11	0.8	0.002747	stronglyHypermeth
chr6	57760949	57760950	-					0.8	5	0	10	0.8	0.003663	stronglyHypermeth
chr20	50467656	50467657	-					0.8	5	0	10	0.8	0.003663	stronglyHypermeth
chr20	52164695	52164696	+					1	10	0.2	5	0.8	0.003663	stronglyHypermeth
chr1	154699197	154699198	-			KCNN3		1	10	0.2	5	0.8	0.003663	stronglyHypermeth
chr4	149019124	149019125	+			NR3C2		1	10	0.2	5	0.8	0.003663	stronglyHypermeth
chr19	19283771	19283772	+			MEF2BNB-MEF2B		0.8	5	0	10	0.8	0.003663	stronglyHypermeth
chr1	15699619	15699620	+			FHAD1		1	10	0.2	5	0.8	0.003663	stronglyHypermeth
chr7	5299316	5299317	+					1	10	0.2	5	0.8	0.003663	stronglyHypermeth
chr22	19567530	19567531	-					0.8	5	0	10	0.8	0.003663	stronglyHypermeth
chr6	449027	449028	-					1	9	0.2	5	0.8	0.004995	stronglyHypermeth
chr20	56074217	56074218	-			CTCFL		0.8	5	0	9	0.8	0.004995	stronglyHypermeth
chr2	86797890	86797891	-			RNF103-CHMP3		1	9	0.2	5	0.8	0.004995	stronglyHypermeth
chr19	1723736	1723737	+					0.8	5	0	9	0.8	0.004995	stronglyHypermeth
chr9	41849972	41849973	-					0.8	5	0	9	0.8	0.004995	stronglyHypermeth
chr8	57350768	57350769	-					0.8	5	0	9	0.8	0.004995	stronglyHypermeth
chr11	126870232	126870233	+	KIRREL3		KIRREL3	Y	0.8	5	0	9	0.8	0.004995	stronglyHypermeth
chr2	133012696	133012697	+			ANKRD30BL		1	9	0.2	5	0.8	0.004995	stronglyHypermeth
chr18	22084174	22084175	+					1	9	0.2	5	0.8	0.004995	stronglyHypermeth
chr10	104347927	104347928	+			SUFU		1	9	0.2	5	0.8	0.004995	stronglyHypermeth
chr10	104347934	104347935	+			SUFU		1	9	0.2	5	0.8	0.004995	stronglyHypermeth
chrX	103173613	103173614	+			MIR1256	Y	1	6	0.2	10	0.8	0.006993	stronglyHypermeth
chrX	134070330	134070331	+					1	6	0.2	10	0.8	0.006993	stronglyHypermeth
chrX	142794733	142794734	-					1	6	0.2	10	0.8	0.006993	stronglyHypermeth
chrX	148802085	148802086	+					1	6	0.2	10	0.8	0.006993	stronglyHypermeth
chr6	327354	327355	-			DUSP22		1	6	0.2	10	0.8	0.006993	stronglyHypermeth
chr20	21496591	21496592	-				Y	0.8	5	0	8	0.8	0.006993	stronglyHypermeth
chr7	140400174	140400175	-			NDUFB2		0.8	10	0	6	0.8	0.006993	stronglyHypermeth
chr2	636747	636748	-				Y	1	6	0.2	10	0.8	0.006993	stronglyHypermeth
chr2	636765	636766	-				Y	1	6	0.2	10	0.8	0.006993	stronglyHypermeth
chr2	101153345	101153346	+					1	5	0.2	10	0.8	0.006993	stronglyHypermeth
chr2	54712964	54712965	+			SPTBN1		1	8	0.2	5	0.8	0.006993	stronglyHypermeth
chr2	106809121	106809122	-			UXS1		1	8	0.2	5	0.8	0.006993	stronglyHypermeth
chr3	70939032	70939033	-					0.8	5	0	8	0.8	0.006993	stronglyHypermeth
chr21	47062263	47062264	+				Y	1	6	0.2	10	0.8	0.006993	stronglyHypermeth
chr4	3446444	3446445	+		HGFAC			0.8	10	0	6	0.8	0.006993	stronglyHypermeth
chr4	26255057	26255058	+					0.8	10	0	6	0.8	0.006993	stronglyHypermeth
chr4	8749345	8749346	-				Y	0.8	5	0	8	0.8	0.006993	stronglyHypermeth
chr4	8749347	8749348	-				Y	0.8	5	0	8	0.8	0.006993	stronglyHypermeth
chr4	49646465	49646466	-					0.8	5	0	8	0.8	0.006993	stronglyHypermeth
chr14	21852784	21852785	-	SUPT16H				1	6	0.2	10	0.8	0.006993	stronglyHypermeth
chr14	83205100	83205101	-					1	6	0.2	10	0.8	0.006993	stronglyHypermeth
chr14	105942341	105942342	+	CRIP2	CRIP2	CRIP2		0.8	10	0	6	0.8	0.006993	stronglyHypermeth
chr3	143194059	143194060	+			SLC9A9		1	6	0.2	10	0.8	0.006993	stronglyHypermeth
chr3	112765143	112765144	+					0.8	10	0	6	0.8	0.006993	stronglyHypermeth
chr19	23623776	23623777	-					1	6	0.2	10	0.8	0.006993	stronglyHypermeth
chr19	48840018	48840019	-			TMEM143		1	6	0.2	10	0.8	0.006993	stronglyHypermeth
chr19	3330039	3330040	+					0.8	10	0	6	0.8	0.006993	stronglyHypermeth
chr19	19228640	19228641	-					1	5	0.2	10	0.8	0.006993	stronglyHypermeth
chr19	6122667	6122668	-					1	8	0.2	5	0.8	0.006993	stronglyHypermeth
chr9	135313021	135313022	-			C9orf171		0.8	10	0	6	0.8	0.006993	stronglyHypermeth
chr11	19935158	19935159	-			NAV2		1	6	0.2	10	0.8	0.006993	stronglyHypermeth
chr11	70031781	70031782	+		ANO1			0.8	10	0	6	0.8	0.006993	stronglyHypermeth
chr11	134006774	134006775	-			JAM3		1	5	0.2	10	0.8	0.006993	stronglyHypermeth
chr11	134283510	134283511	-					0.8	10	0	5	0.8	0.006993	stronglyHypermeth
chr11	134353421	134353422	-			LOC283177		0.8	5	0	8	0.8	0.006993	stronglyHypermeth
chr11	48103048	48103049	-			PTPRJ		1	8	0.2	5	0.8	0.006993	stronglyHypermeth
chr17	27296838	27296839	+		SEZ6			1	6	0.2	10	0.8	0.006993	stronglyHypermeth
chr17	43382713	43382714	-			MAP3K14		1	6	0.2	10	0.8	0.006993	stronglyHypermeth
chr17	19282402	19282403	-	MAPK7,B9D1	MAPK7	MAPK7	Y	0.8	10	0	6	0.8	0.006993	stronglyHypermeth
chr17	35418799	35418800	-					0.8	10	0	6	0.8	0.006993	stronglyHypermeth
chr17	9408183	9408184	-			STX8		1	8	0.2	5	0.8	0.006993	stronglyHypermeth
chr17	43079928	43079929	-					1	8	0.2	5	0.8	0.006993	stronglyHypermeth
chr5	1887512	1887513	-				Y	1	6	0.2	10	0.8	0.006993	stronglyHypermeth
chr5	13808833	13808834	+			DNAH5		1	8	0.2	5	0.8	0.006993	stronglyHypermeth
chr5	34788958	34788959	-			RAI14		1	8	0.2	5	0.8	0.006993	stronglyHypermeth
chr1	93425133	93425134	-			FAM69A		1	6	0.2	10	0.8	0.006993	stronglyHypermeth
chr1	50889432	50889433	-	DMRTA2			Y	0.8	10	0	6	0.8	0.006993	stronglyHypermeth
chr1	50889442	50889443	-	DMRTA2			Y	0.8	10	0	6	0.8	0.006993	stronglyHypermeth
chr1	50889474	50889475	-	DMRTA2			Y	0.8	10	0	6	0.8	0.006993	stronglyHypermeth
chr18	33331393	33331394	+					0.8	10	0	6	0.8	0.006993	stronglyHypermeth
chr18	58661965	58661966	-					0.8	10	0	6	0.8	0.006993	stronglyHypermeth
chr18	77623322	77623323	+	KCNG2			Y	1	5	0.2	10	0.8	0.006993	stronglyHypermeth
chrX	10085338	10085339	-		WWC3		Y	1	6	0.2	10	0.8	0.006993	stronglyHypermeth
chrX	70775472	70775473	-			OGT,BCYRN1		1	6	0.2	10	0.8	0.006993	stronglyHypermeth
chrX	46752397	46752398	-			CXorf31		0.8	5	0	8	0.8	0.006993	stronglyHypermeth
chrX	39336282	39336283	-					1	8	0.2	5	0.8	0.006993	stronglyHypermeth
chrX	39954257	39954258	-			BCOR	Y	1	8	0.2	5	0.8	0.006993	stronglyHypermeth
chr15	35674537	35674538	-			ATPBD4		0.8	10	0	6	0.8	0.006993	stronglyHypermeth
chr7	65482314	65482315	-					1	6	0.2	10	0.8	0.006993	stronglyHypermeth
chr7	36673851	36673852	+			AOAH		1	5	0.2	10	0.8	0.006993	stronglyHypermeth
chr7	50334858	50334859	+					1	5	0.2	10	0.8	0.006993	stronglyHypermeth
chr12	42999112	42999113	-					1	6	0.2	10	0.8	0.006993	stronglyHypermeth
chr12	110218218	110218219	-					0.8	5	0	8	0.8	0.006993	stronglyHypermeth
chr12	113837488	113837489	+		SDS			0.8	5	0	8	0.8	0.006993	stronglyHypermeth
chr5	180486218	180486219	+			BTNL9	Y	1	6	0.2	10	0.8	0.006993	stronglyHypermeth
chr5	119116431	119116432	+					1	8	0.2	5	0.8	0.006993	stronglyHypermeth
chr5	154132216	154132217	-			LARP1		1	8	0.2	5	0.8	0.006993	stronglyHypermeth
chr22	51182576	51182577	+		ACR			0.8	10	0	6	0.8	0.006993	stronglyHypermeth
chr22	51182597	51182598	+		ACR			0.8	10	0	6	0.8	0.006993	stronglyHypermeth
chr22	51182599	51182600	+		ACR			0.8	10	0	6	0.8	0.006993	stronglyHypermeth
chr22	41073640	41073641	-					0.8	10	0	5	0.8	0.006993	stronglyHypermeth
chr22	38030130	38030131	-					0.8	5	0	8	0.8	0.006993	stronglyHypermeth
chr22	49203287	49203288	+					0.8	5	0	8	0.8	0.006993	stronglyHypermeth
chr10	95543024	95543025	+			LGI1		1	6	0.2	10	0.8	0.006993	stronglyHypermeth
chr10	16069039	16069040	-					0.8	10	0	6	0.8	0.006993	stronglyHypermeth
chr16	63324160	63324161	+					0.8	10	0	6	0.8	0.006993	stronglyHypermeth
chr16	1153919	1153920	+					0.8	5	0	8	0.8	0.006993	stronglyHypermeth
chr16	3550080	3550081	-	CLUAP1				0.8	5	0	8	0.8	0.006993	stronglyHypermeth
chr16	1404443	1404444	-			GNPTG		1	8	0.2	5	0.8	0.006993	stronglyHypermeth
chrX	153697297	153697298	-		PLXNA3			1	7	0.2	5	0.8	0.0101	stronglyHypermeth
chr20	12069711	12069712	-					1	7	0.2	5	0.8	0.0101	stronglyHypermeth
chr20	61411239	61411240	-					0.8	5	0	7	0.8	0.0101	stronglyHypermeth
chr1	155878981	155878982	+			RIT1		1	7	0.2	5	0.8	0.0101	stronglyHypermeth
chr13	49137250	49137251	-					1	7	0.2	5	0.8	0.0101	stronglyHypermeth
chr21	35718444	35718445	-					1	7	0.2	5	0.8	0.0101	stronglyHypermeth
chr4	4856933	4856934	-					1	7	0.2	5	0.8	0.0101	stronglyHypermeth
chr4	8863072	8863073	+				Y	1	7	0.2	5	0.8	0.0101	stronglyHypermeth
chr14	77966071	77966072	-	ISM2				0.8	5	0	7	0.8	0.0101	stronglyHypermeth
chr14	104856856	104856857	+					1	7	0.2	5	0.8	0.0101	stronglyHypermeth
chr4	190731477	190731478	-					1	7	0.2	5	0.8	0.0101	stronglyHypermeth
chr19	41533120	41533121	-					0.8	5	0	7	0.8	0.0101	stronglyHypermeth
chr19	46410762	46410763	+					1	7	0.2	5	0.8	0.0101	stronglyHypermeth
chr9	100491873	100491874	+					1	7	0.2	5	0.8	0.0101	stronglyHypermeth
chr8	49782523	49782524	-					1	7	0.2	5	0.8	0.0101	stronglyHypermeth
chr8	123645383	123645384	-					1	7	0.2	5	0.8	0.0101	stronglyHypermeth
chr11	1858584	1858585	-		SYT8			1	7	0.2	5	0.8	0.0101	stronglyHypermeth
chr11	31825954	31825955	-			PAX6	Y	0.8	5	0	7	0.8	0.0101	stronglyHypermeth
chr11	65579236	65579237	+					0.8	5	0	7	0.8	0.0101	stronglyHypermeth
chr17	13133017	13133018	+					0.8	5	0	7	0.8	0.0101	stronglyHypermeth
chr17	41491041	41491042	-					1	7	0.2	5	0.8	0.0101	stronglyHypermeth
chr5	1909757	1909758	+					0.8	5	0	7	0.8	0.0101	stronglyHypermeth
chr5	32714525	32714526	-			NPR3		0.8	5	0	7	0.8	0.0101	stronglyHypermeth
chr1	1714051	1714052	-				Y	0.8	5	0	7	0.8	0.0101	stronglyHypermeth
chr1	1714055	1714056	-				Y	0.8	5	0	7	0.8	0.0101	stronglyHypermeth
chr1	1714057	1714058	-				Y	0.8	5	0	7	0.8	0.0101	stronglyHypermeth
chr1	1714063	1714064	-				Y	0.8	5	0	7	0.8	0.0101	stronglyHypermeth
chr1	1714068	1714069	-				Y	0.8	5	0	7	0.8	0.0101	stronglyHypermeth
chr1	1714083	1714084	-				Y	0.8	5	0	7	0.8	0.0101	stronglyHypermeth
chrX	24265397	24265398	+					1	7	0.2	5	0.8	0.0101	stronglyHypermeth
chrX	48690672	48690673	-		PCSK1N		Y	1	7	0.2	5	0.8	0.0101	stronglyHypermeth
chrX	55744259	55744260	+	RRAGB	RRAGB			0.8	5	0	7	0.8	0.0101	stronglyHypermeth
chr12	48827524	48827525	+					1	7	0.2	5	0.8	0.0101	stronglyHypermeth
chr12	130948111	130948112	+			RIMBP2		1	7	0.2	5	0.8	0.0101	stronglyHypermeth
chr12	132905538	132905539	+	GALNT9		GALNT9	Y	1	7	0.2	5	0.8	0.0101	stronglyHypermeth
chr5	175499674	175499675	-			FAM153B		1	7	0.2	5	0.8	0.0101	stronglyHypermeth
chr6	130686392	130686393	+	SAMD3	SAMD3			0.8	5	0	7	0.8	0.0101	stronglyHypermeth
chr10	118248519	118248520	+					1	7	0.2	5	0.8	0.0101	stronglyHypermeth
chr16	59303184	59303185	-					1	7	0.2	5	0.8	0.0101	stronglyHypermeth
chrX	119076293	119076294	-			NKAP		0.8	5	0	6	0.8	0.01515	stronglyHypermeth
chr20	31889669	31889670	+			BPIFB1		0.8	5	0	6	0.8	0.01515	stronglyHypermeth
chr20	46113962	46113963	+					1	6	0.2	5	0.8	0.01515	stronglyHypermeth
chr20	56656544	56656545	+					1	6	0.2	5	0.8	0.01515	stronglyHypermeth
chr1	153904117	153904118	+			DENND4B		1	6	0.2	5	0.8	0.01515	stronglyHypermeth
chr1	161518415	161518416	-		FCGR3A			0.8	5	0	6	0.8	0.01515	stronglyHypermeth
chr1	211450193	211450194	+			RCOR3		0.8	5	0	6	0.8	0.01515	stronglyHypermeth
chr7	100353287	100353288	-			ZAN		0.8	5	0	6	0.8	0.01515	stronglyHypermeth
chr7	101361552	101361553	+					0.8	5	0	6	0.8	0.01515	stronglyHypermeth
chr7	101361593	101361594	+					0.8	5	0	6	0.8	0.01515	stronglyHypermeth
chr7	101361695	101361696	+					0.8	5	0	6	0.8	0.01515	stronglyHypermeth
chr7	101361710	101361711	+					0.8	5	0	6	0.8	0.01515	stronglyHypermeth
chr7	147310695	147310696	-			CNTNAP2		0.8	5	0	6	0.8	0.01515	stronglyHypermeth
chr2	9978009	9978010	-					1	6	0.2	5	0.8	0.01515	stronglyHypermeth
chr2	80753752	80753753	-			CTNNA2		1	6	0.2	5	0.8	0.01515	stronglyHypermeth
chr13	22787228	22787229	-					1	6	0.2	5	0.8	0.01515	stronglyHypermeth
chr3	13038214	13038215	-			IQSEC1		1	6	0.2	5	0.8	0.01515	stronglyHypermeth
chr3	54608968	54608969	-			CACNA2D3		0.8	5	0	6	0.8	0.01515	stronglyHypermeth
chr4	67865669	67865670	+					0.8	5	0	6	0.8	0.01515	stronglyHypermeth
chr14	57278758	57278759	+				Y	1	6	0.2	5	0.8	0.01515	stronglyHypermeth
chr14	61747482	61747483	+		TMEM30B		Y	0.8	5	0	6	0.8	0.01515	stronglyHypermeth
chr3	168039140	168039141	+			EGFEM1P		1	6	0.2	5	0.8	0.01515	stronglyHypermeth
chr19	3685619	3685620	+			PIP5K1C		0.8	5	0	6	0.8	0.01515	stronglyHypermeth
chr19	19648305	19648306	-	CILP2	YJEFN3		Y	0.8	5	0	6	0.8	0.01515	stronglyHypermeth
chr19	19648312	19648313	-	CILP2	YJEFN3		Y	0.8	5	0	6	0.8	0.01515	stronglyHypermeth
chr19	19648318	19648319	-	CILP2	YJEFN3		Y	0.8	5	0	6	0.8	0.01515	stronglyHypermeth
chr19	19648323	19648324	-	CILP2	YJEFN3		Y	0.8	5	0	6	0.8	0.01515	stronglyHypermeth
chr19	19648390	19648391	-	CILP2	YJEFN3		Y	0.8	5	0	6	0.8	0.01515	stronglyHypermeth
chr19	19648393	19648394	-	CILP2	YJEFN3		Y	0.8	5	0	6	0.8	0.01515	stronglyHypermeth
chr19	19648398	19648399	-	CILP2			Y	0.8	5	0	6	0.8	0.01515	stronglyHypermeth
chr19	19648404	19648405	-	CILP2			Y	0.8	5	0	6	0.8	0.01515	stronglyHypermeth
chr19	24194503	24194504	-					1	6	0.2	5	0.8	0.01515	stronglyHypermeth
chr19	33498727	33498728	+			RHPN2		1	6	0.2	5	0.8	0.01515	stronglyHypermeth
chr19	39737965	39737966	+			IFNL4	Y	1	6	0.2	5	0.8	0.01515	stronglyHypermeth
chr19	50306576	50306577	+		AP2A1			1	6	0.2	5	0.8	0.01515	stronglyHypermeth
chr19	54247658	54247659	+					1	6	0.2	5	0.8	0.01515	stronglyHypermeth
chr19	54593864	54593865	+					1	6	0.2	5	0.8	0.01515	stronglyHypermeth
chr9	68413019	68413020	+					0.8	5	0	6	0.8	0.01515	stronglyHypermeth
chr9	81107882	81107883	+					1	6	0.2	5	0.8	0.01515	stronglyHypermeth
chr9	123320417	123320418	+			CDK5RAP2		1	6	0.2	5	0.8	0.01515	stronglyHypermeth
chr9	138888818	138888819	+					0.8	5	0	6	0.8	0.01515	stronglyHypermeth
chr8	37625618	37625619	-			PROSC		1	6	0.2	5	0.8	0.01515	stronglyHypermeth
chr8	49057983	49057984	-					0.8	5	0	6	0.8	0.01515	stronglyHypermeth
chr8	81262693	81262694	+					1	6	0.2	5	0.8	0.01515	stronglyHypermeth
chr8	93156486	93156487	-				Y	1	6	0.2	5	0.8	0.01515	stronglyHypermeth
chr8	93596413	93596414	+					0.8	5	0	6	0.8	0.01515	stronglyHypermeth
chr8	144797928	144797929	+	MAPK15				1	6	0.2	5	0.8	0.01515	stronglyHypermeth
chr11	34250952	34250953	-			ABTB2		1	6	0.2	5	0.8	0.01515	stronglyHypermeth
chr11	45680356	45680357	-			CHST1		0.8	5	0	6	0.8	0.01515	stronglyHypermeth
chr11	70048669	70048670	+	FADD				1	6	0.2	5	0.8	0.01515	stronglyHypermeth
chr17	16875557	16875558	+	TNFRSF13B				1	6	0.2	5	0.8	0.01515	stronglyHypermeth
chr17	39728435	39728436	-	KRT9				1	6	0.2	5	0.8	0.01515	stronglyHypermeth
chr17	40713274	40713275	-	COASY				1	6	0.2	5	0.8	0.01515	stronglyHypermeth
chr17	55094552	55094553	+					0.8	5	0	6	0.8	0.01515	stronglyHypermeth
chr17	58604844	58604845	+					1	6	0.2	5	0.8	0.01515	stronglyHypermeth
chr2	133013447	133013448	+			ANKRD30BL		0.8	5	0	6	0.8	0.01515	stronglyHypermeth
chr2	134887635	134887636	+					0.8	5	0	6	0.8	0.01515	stronglyHypermeth
chr2	172998652	172998653	+					0.8	5	0	6	0.8	0.01515	stronglyHypermeth
chr2	240371512	240371513	+					0.8	5	0	6	0.8	0.01515	stronglyHypermeth
chr5	1887996	1887997	+					1	6	0.2	5	0.8	0.01515	stronglyHypermeth
chr1	9564410	9564411	+					1	6	0.2	5	0.8	0.01515	stronglyHypermeth
chr1	103743233	103743234	+					1	6	0.2	5	0.8	0.01515	stronglyHypermeth
chr1	114881319	114881320	+					0.8	5	0	6	0.8	0.01515	stronglyHypermeth
chr18	10327182	10327183	+					1	6	0.2	5	0.8	0.01515	stronglyHypermeth
chrX	13059418	13059419	-			FAM9C		1	6	0.2	5	0.8	0.01515	stronglyHypermeth
chrX	20909080	20909081	+					0.8	5	0	6	0.8	0.01515	stronglyHypermeth
chrX	40011210	40011211	+			BCOR	Y	0.8	5	0	6	0.8	0.01515	stronglyHypermeth
chrX	41518774	41518775	-			CASK		1	6	0.2	5	0.8	0.01515	stronglyHypermeth
chr15	25489033	25489034	-	SNORD115-40				0.8	5	0	6	0.8	0.01515	stronglyHypermeth
chr15	73942427	73942428	-					1	6	0.2	5	0.8	0.01515	stronglyHypermeth
chr15	98295203	98295204	+			LOC91948		1	6	0.2	5	0.8	0.01515	stronglyHypermeth
chr7	31894537	31894538	-			PDE1C		0.8	5	0	6	0.8	0.01515	stronglyHypermeth
chr7	66496071	66496072	+			TYW1		1	6	0.2	5	0.8	0.01515	stronglyHypermeth
chr5	96324199	96324200	-			LNPEP		1	6	0.2	5	0.8	0.01515	stronglyHypermeth
chr5	107878508	107878509	+					1	6	0.2	5	0.8	0.01515	stronglyHypermeth
chr6	126017716	126017717	-			LOC643623		1	6	0.2	5	0.8	0.01515	stronglyHypermeth
chr6	170467419	170467420	+					0.8	5	0	6	0.8	0.01515	stronglyHypermeth
chr22	40670549	40670550	-			TNRC6B		1	6	0.2	5	0.8	0.01515	stronglyHypermeth
chr10	22126295	22126296	+			DNAJC1		1	6	0.2	5	0.8	0.01515	stronglyHypermeth
chr10	43423995	43423996	-					0.8	5	0	6	0.8	0.01515	stronglyHypermeth
chr10	80068215	80068216	-					0.8	5	0	6	0.8	0.01515	stronglyHypermeth
chr16	2265880	2265881	+					1	6	0.2	5	0.8	0.01515	stronglyHypermeth
chr16	34987647	34987648	-			FLJ26245		1	6	0.2	5	0.8	0.01515	stronglyHypermeth
chr16	87589918	87589919	+					1	6	0.2	5	0.8	0.01515	stronglyHypermeth
chrX	92140657	92140658	+					1	5	0.2	5	0.8	0.04762	stronglyHypermeth
chrX	97101203	97101204	-					0.8	5	0	5	0.8	0.04762	stronglyHypermeth
chrX	103499647	103499648	-	ESX1			Y	1	5	0.2	5	0.8	0.04762	stronglyHypermeth
chrX	114801032	114801033	-			PLS3		1	5	0.2	5	0.8	0.04762	stronglyHypermeth
chrX	129287197	129287198	-			AIFM1		1	5	0.2	5	0.8	0.04762	stronglyHypermeth
chrX	152998939	152998940	-			ABCD1		0.8	5	0	5	0.8	0.04762	stronglyHypermeth
chrX	153623687	153623688	+					1	5	0.2	5	0.8	0.04762	stronglyHypermeth
chr6	37152679	37152680	-					0.8	5	0	5	0.8	0.04762	stronglyHypermeth
chr6	39773519	39773520	-			DAAM2		1	5	0.2	5	0.8	0.04762	stronglyHypermeth
chr6	73096686	73096687	+			RIMS1		1	5	0.2	5	0.8	0.04762	stronglyHypermeth
chr20	5759064	5759065	-			C20orf196		1	5	0.2	5	0.8	0.04762	stronglyHypermeth
chr20	8138758	8138759	+			PLCB1		1	5	0.2	5	0.8	0.04762	stronglyHypermeth
chr1	224419926	224419927	+			NVL		1	5	0.2	5	0.8	0.04762	stronglyHypermeth
chr1	228673776	228673777	-					1	5	0.2	5	0.8	0.04762	stronglyHypermeth
chr1	230933318	230933319	+			CAPN9		1	5	0.2	5	0.8	0.04762	stronglyHypermeth
chr1	243264555	243264556	-	LOC731275		LOC731275		0.8	5	0	5	0.8	0.04762	stronglyHypermeth
chr7	137731771	137731772	-					1	5	0.2	5	0.8	0.04762	stronglyHypermeth
chr7	151106455	151106456	+	WDR86-AS1,WDR86	WDR86-AS1	WDR86	Y	0.8	5	0	5	0.8	0.04762	stronglyHypermeth
chr2	4156602	4156603	+					0.8	5	0	5	0.8	0.04762	stronglyHypermeth
chr2	26144625	26144626	-					0.8	5	0	5	0.8	0.04762	stronglyHypermeth
chr2	63275038	63275039	+	LOC100132215		LOC100132215	Y	1	5	0.2	5	0.8	0.04762	stronglyHypermeth
chr13	42002543	42002544	+					1	5	0.2	5	0.8	0.04762	stronglyHypermeth
chr13	98198840	98198841	-					1	5	0.2	5	0.8	0.04762	stronglyHypermeth
chr13	110454773	110454774	-					0.8	5	0	5	0.8	0.04762	stronglyHypermeth
chr3	9544123	9544124	-			LHFPL4		1	5	0.2	5	0.8	0.04762	stronglyHypermeth
chr3	13837711	13837712	+					0.8	5	0	5	0.8	0.04762	stronglyHypermeth
chr3	14662371	14662372	+					1	5	0.2	5	0.8	0.04762	stronglyHypermeth
chr3	24340630	24340631	+			THRB		1	5	0.2	5	0.8	0.04762	stronglyHypermeth
chr3	67636305	67636306	-			SUCLG2		1	5	0.2	5	0.8	0.04762	stronglyHypermeth
chr21	46475428	46475429	-					1	5	0.2	5	0.8	0.04762	stronglyHypermeth
chr4	1038019	1038020	+					1	5	0.2	5	0.8	0.04762	stronglyHypermeth
chr4	16597297	16597298	+			LDB2,MIR548AX		0.8	5	0	5	0.8	0.04762	stronglyHypermeth
chr4	29667576	29667577	-					1	5	0.2	5	0.8	0.04762	stronglyHypermeth
chr4	68428248	68428249	+			STAP1		0.8	5	0	5	0.8	0.04762	stronglyHypermeth
chr14	26999249	26999250	+			NOVA1		0.8	5	0	5	0.8	0.04762	stronglyHypermeth
chr14	57264702	57264703	+				Y	1	5	0.2	5	0.8	0.04762	stronglyHypermeth
chr14	61746893	61746894	-		TMEM30B		Y	1	5	0.2	5	0.8	0.04762	stronglyHypermeth
chr14	101026254	101026255	+			BEGAIN		1	5	0.2	5	0.8	0.04762	stronglyHypermeth
chr14	101250245	101250246	-					1	5	0.2	5	0.8	0.04762	stronglyHypermeth
chr14	103745293	103745294	-				Y	1	5	0.2	5	0.8	0.04762	stronglyHypermeth
chr14	105156971	105156972	-			INF2		1	5	0.2	5	0.8	0.04762	stronglyHypermeth
chr3	124330974	124330975	-			KALRN		0.8	5	0	5	0.8	0.04762	stronglyHypermeth
chr4	145175494	145175495	+					1	5	0.2	5	0.8	0.04762	stronglyHypermeth
chr4	190531434	190531435	+					1	5	0.2	5	0.8	0.04762	stronglyHypermeth
chr19	3719626	3719627	-			TJP3		0.8	5	0	5	0.8	0.04762	stronglyHypermeth
chr19	10495743	10495744	+					1	5	0.2	5	0.8	0.04762	stronglyHypermeth
chr19	16260292	16260293	-			HSH2D		1	5	0.2	5	0.8	0.04762	stronglyHypermeth
chr19	19071749	19071750	+					1	5	0.2	5	0.8	0.04762	stronglyHypermeth
chr19	19255012	19255013	+					1	5	0.2	5	0.8	0.04762	stronglyHypermeth
chr19	32771594	32771595	+					0.8	5	0	5	0.8	0.04762	stronglyHypermeth
chr19	52872507	52872508	-	ZNF880				0.8	5	0	5	0.8	0.04762	stronglyHypermeth
chr9	33247412	33247413	-			SPINK4		1	5	0.2	5	0.8	0.04762	stronglyHypermeth
chr9	35676199	35676200	+		CA9		Y	0.8	5	0	5	0.8	0.04762	stronglyHypermeth
chr9	94771980	94771981	+					1	5	0.2	5	0.8	0.04762	stronglyHypermeth
chr9	97180262	97180263	+			HIATL1		0.8	5	0	5	0.8	0.04762	stronglyHypermeth
chr9	124981662	124981663	-			LHX6	Y	0.8	5	0	5	0.8	0.04762	stronglyHypermeth
chr9	126135977	126135978	+		CRB2		Y	1	5	0.2	5	0.8	0.04762	stronglyHypermeth
chr9	126135979	126135980	+		CRB2		Y	1	5	0.2	5	0.8	0.04762	stronglyHypermeth
chr9	140366408	140366409	-			PNPLA7		0.8	5	0	5	0.8	0.04762	stronglyHypermeth
chr8	131043216	131043217	+					1	5	0.2	5	0.8	0.04762	stronglyHypermeth
chr8	144482363	144482364	-					0.8	5	0	5	0.8	0.04762	stronglyHypermeth
chr11	272972	272973	+					0.8	5	0	5	0.8	0.04762	stronglyHypermeth
chr11	3822638	3822639	-			PGAP2		1	5	0.2	5	0.8	0.04762	stronglyHypermeth
chr11	48213342	48213343	+					1	5	0.2	5	0.8	0.04762	stronglyHypermeth
chr11	64347499	64347500	-					0.8	5	0	5	0.8	0.04762	stronglyHypermeth
chr11	133924216	133924217	-					1	5	0.2	5	0.8	0.04762	stronglyHypermeth
chr17	1242774	1242775	+					1	5	0.2	5	0.8	0.04762	stronglyHypermeth
chr17	4767974	4767975	-			MINK1		0.8	5	0	5	0.8	0.04762	stronglyHypermeth
chr17	17092753	17092754	+		MPRIP			0.8	5	0	5	0.8	0.04762	stronglyHypermeth
chr17	18144564	18144565	-			LLGL1		1	5	0.2	5	0.8	0.04762	stronglyHypermeth
chr17	18681290	18681291	+			FBXW10		0.8	5	0	5	0.8	0.04762	stronglyHypermeth
chr17	18862543	18862544	-		SLC5A10			0.8	5	0	5	0.8	0.04762	stronglyHypermeth
chr17	27559467	27559468	+					1	5	0.2	5	0.8	0.04762	stronglyHypermeth
chr17	51139258	51139259	-					1	5	0.2	5	0.8	0.04762	stronglyHypermeth
chr17	55255951	55255952	+					0.8	5	0	5	0.8	0.04762	stronglyHypermeth
chr17	63770697	63770698	+			CEP112		1	5	0.2	5	0.8	0.04762	stronglyHypermeth
chr17	70138657	70138658	+					1	5	0.2	5	0.8	0.04762	stronglyHypermeth
chr17	72678769	72678770	-			RAB37		0.8	5	0	5	0.8	0.04762	stronglyHypermeth
chr17	79859861	79859862	+	NPB			Y	1	5	0.2	5	0.8	0.04762	stronglyHypermeth
chr2	158675317	158675318	+			ACVR1		1	5	0.2	5	0.8	0.04762	stronglyHypermeth
chr2	167623578	167623579	-					1	5	0.2	5	0.8	0.04762	stronglyHypermeth
chr2	197418844	197418845	-			HECW2		0.8	5	0	5	0.8	0.04762	stronglyHypermeth
chr2	202943746	202943747	+					1	5	0.2	5	0.8	0.04762	stronglyHypermeth
chr2	242888657	242888658	+					1	5	0.2	5	0.8	0.04762	stronglyHypermeth
chr5	34521221	34521222	-					1	5	0.2	5	0.8	0.04762	stronglyHypermeth
chr5	44074882	44074883	-					0.8	5	0	5	0.8	0.04762	stronglyHypermeth
chr5	52182770	52182771	+			ITGA1		1	5	0.2	5	0.8	0.04762	stronglyHypermeth
chr5	65872757	65872758	+					1	5	0.2	5	0.8	0.04762	stronglyHypermeth
chr5	76490187	76490188	+					0.8	5	0	5	0.8	0.04762	stronglyHypermeth
chr1	1168000	1168001	+	B3GALT6,SDF4	B3GALT6		Y	1	5	0.2	5	0.8	0.04762	stronglyHypermeth
chr1	11327549	11327550	-					1	5	0.2	5	0.8	0.04762	stronglyHypermeth
chr1	35681640	35681641	-					0.8	5	0	5	0.8	0.04762	stronglyHypermeth
chr18	54993612	54993613	+					1	5	0.2	5	0.8	0.04762	stronglyHypermeth
chr18	55297173	55297174	+	LOC100505549				1	5	0.2	5	0.8	0.04762	stronglyHypermeth
chr18	77558822	77558823	+				Y	0.8	5	0	5	0.8	0.04762	stronglyHypermeth
chrX	34674938	34674939	+	TMEM47	TMEM47		Y	1	5	0.2	5	0.8	0.04762	stronglyHypermeth
chrX	40693531	40693532	-					1	5	0.2	5	0.8	0.04762	stronglyHypermeth
chrX	40693590	40693591	-					1	5	0.2	5	0.8	0.04762	stronglyHypermeth
chrX	41362158	41362159	+					1	5	0.2	5	0.8	0.04762	stronglyHypermeth
chrX	73128551	73128552	+					1	5	0.2	5	0.8	0.04762	stronglyHypermeth
chr15	45671278	45671279	+	GATM,GATM-AS1	GATM-AS1			0.8	5	0	5	0.8	0.04762	stronglyHypermeth
chr15	62361729	62361730	-		C2CD4A			1	5	0.2	5	0.8	0.04762	stronglyHypermeth
chr15	89992598	89992599	-					1	5	0.2	5	0.8	0.04762	stronglyHypermeth
chr7	179659	179660	-					0.8	5	0	5	0.8	0.04762	stronglyHypermeth
chr7	1327724	1327725	+					1	5	0.2	5	0.8	0.04762	stronglyHypermeth
chr7	1562783	1562784	-					0.8	5	0	5	0.8	0.04762	stronglyHypermeth
chr7	6622345	6622346	-			ZDHHC4		1	5	0.2	5	0.8	0.04762	stronglyHypermeth
chr7	27187879	27187880	+	HOXA6		HOXA-AS3		1	5	0.2	5	0.8	0.04762	stronglyHypermeth
chr7	27187897	27187898	+	HOXA6		HOXA-AS3		1	5	0.2	5	0.8	0.04762	stronglyHypermeth
chr7	27187922	27187923	+	HOXA6		HOXA-AS3		1	5	0.2	5	0.8	0.04762	stronglyHypermeth
chr7	73006690	73006691	-					1	5	0.2	5	0.8	0.04762	stronglyHypermeth
chr7	75382304	75382305	+					1	5	0.2	5	0.8	0.04762	stronglyHypermeth
chr12	5142221	5142222	+					1	5	0.2	5	0.8	0.04762	stronglyHypermeth
chr12	12940286	12940287	+		APOLD1		Y	1	5	0.2	5	0.8	0.04762	stronglyHypermeth
chr12	40628304	40628305	+			LRRK2		1	5	0.2	5	0.8	0.04762	stronglyHypermeth
chr12	125130439	125130440	-					0.8	5	0	5	0.8	0.04762	stronglyHypermeth
chr5	134239698	134239699	+					1	5	0.2	5	0.8	0.04762	stronglyHypermeth
chr5	142009691	142009692	+			FGF1		1	5	0.2	5	0.8	0.04762	stronglyHypermeth
chr5	154911014	154911015	+					1	5	0.2	5	0.8	0.04762	stronglyHypermeth
chr5	166716398	166716399	-			TENM2		0.8	5	0	5	0.8	0.04762	stronglyHypermeth
chr22	29427886	29427887	-	ZNRF3-AS1		ZNRF3		1	5	0.2	5	0.8	0.04762	stronglyHypermeth
chr22	32572896	32572897	-					1	5	0.2	5	0.8	0.04762	stronglyHypermeth
chr22	39395675	39395676	-					1	5	0.2	5	0.8	0.04762	stronglyHypermeth
chr22	39542218	39542219	+			CBX7		1	5	0.2	5	0.8	0.04762	stronglyHypermeth
chr10	43706213	43706214	-			RASGEF1A		1	5	0.2	5	0.8	0.04762	stronglyHypermeth
chr10	45923088	45923089	+			ALOX5	Y	1	5	0.2	5	0.8	0.04762	stronglyHypermeth
chr10	104000831	104000832	-	PITX3		PITX3	Y	1	5	0.2	5	0.8	0.04762	stronglyHypermeth
chr10	121974920	121974921	-					1	5	0.2	5	0.8	0.04762	stronglyHypermeth
chr10	126479578	126479579	-	METTL10		METTL10		1	5	0.2	5	0.8	0.04762	stronglyHypermeth
chr10	132318220	132318221	-					0.8	5	0	5	0.8	0.04762	stronglyHypermeth
chr16	925115	925116	-			LMF1		1	5	0.2	5	0.8	0.04762	stronglyHypermeth
chr16	925129	925130	-			LMF1		1	5	0.2	5	0.8	0.04762	stronglyHypermeth
chr16	19676113	19676114	+			C16orf62		1	5	0.2	5	0.8	0.04762	stronglyHypermeth
chr16	28450928	28450929	-					0.8	5	0	5	0.8	0.04762	stronglyHypermeth
chr16	58623182	58623183	-			CNOT1		1	5	0.2	5	0.8	0.04762	stronglyHypermeth
chr16	81288106	81288107	-			BCMO1		1	5	0.2	5	0.8	0.04762	stronglyHypermeth
chr16	88268220	88268221	-				Y	0.8	5	0	5	0.8	0.04762	stronglyHypermeth
chr16	88368762	88368763	-					0.8	5	0	5	0.8	0.04762	stronglyHypermeth
chr9	44868939	44868940	-					0.78	18	0	16	0.78	2.285e-06	stronglyHypermeth
chr8	134622552	134622553	-					0.92	13	0.14	14	0.78	6.88e-05	stronglyHypermeth
chr3	131246096	131246097	+					0.78	18	0	8	0.78	0.0003168	stronglyHypermeth
chr3	131246100	131246101	+					0.78	18	0	8	0.78	0.0003168	stronglyHypermeth
chr17	73867447	73867448	-					1	10	0.22	9	0.78	0.0007145	stronglyHypermeth
chrX	40693560	40693561	-					0.78	9	0	10	0.78	0.0007145	stronglyHypermeth
chr4	182721505	182721506	+					0.91	11	0.12	8	0.78	0.001178	stronglyHypermeth
chrX	40664900	40664901	-					0.88	8	0.09	11	0.78	0.001178	stronglyHypermeth
chrX	102001443	102001444	+	BHLHB9		BHLHB9	Y	1	6	0.22	18	0.78	0.00156	stronglyHypermeth
chr20	29526696	29526697	-					1	6	0.22	18	0.78	0.00156	stronglyHypermeth
chr14	22110808	22110809	-					1	9	0.22	9	0.78	0.002262	stronglyHypermeth
chr14	70040294	70040295	-		CCDC177		Y	1	9	0.22	9	0.78	0.002262	stronglyHypermeth
chrX	63046082	63046083	-					0.78	9	0	8	0.78	0.002262	stronglyHypermeth
chrX	67404128	67404129	+			OPHN1		0.78	9	0	8	0.78	0.002262	stronglyHypermeth
chr22	45312632	45312633	+			PHF21B		0.78	9	0	9	0.78	0.002262	stronglyHypermeth
chr14	65239343	65239344	+		SPTB		Y	1	7	0.22	9	0.78	0.003234	stronglyHypermeth
chr1	38511696	38511697	-	POU3F1	POU3F1		Y	0.78	9	0	7	0.78	0.003234	stronglyHypermeth
chr1	89122756	89122757	+					0.78	9	0	7	0.78	0.003234	stronglyHypermeth
chr15	51476781	51476782	-					0.78	9	0	7	0.78	0.003234	stronglyHypermeth
chrX	153112988	153112989	-					0.89	9	0.11	9	0.78	0.003373	stronglyHypermeth
chr10	104347918	104347919	+			SUFU		0.89	9	0.11	9	0.78	0.003373	stronglyHypermeth
chrX	103173589	103173590	+			MIR1256	Y	1	6	0.22	9	0.78	0.006993	stronglyHypermeth
chr20	4229523	4229524	-	ADRA1D	ADRA1D		Y	1	6	0.22	9	0.78	0.006993	stronglyHypermeth
chr21	47000292	47000293	-					0.78	9	0	6	0.78	0.006993	stronglyHypermeth
chr19	17379363	17379364	-			BABAM1		1	6	0.22	9	0.78	0.006993	stronglyHypermeth
chr19	57176166	57176167	+		ZNF835		Y	1	6	0.22	9	0.78	0.006993	stronglyHypermeth
chr19	43912463	43912464	+			TEX101	Y	0.78	9	0	6	0.78	0.006993	stronglyHypermeth
chr9	122083454	122083455	+			DBC1		1	6	0.22	9	0.78	0.006993	stronglyHypermeth
chr17	6610640	6610641	-			SLC13A5		0.78	9	0	6	0.78	0.006993	stronglyHypermeth
chr5	2756644	2756645	-				Y	0.78	9	0	6	0.78	0.006993	stronglyHypermeth
chrX	55026009	55026010	-	APEX2				1	6	0.22	9	0.78	0.006993	stronglyHypermeth
chr12	132395289	132395290	+		ULK1			1	6	0.22	9	0.78	0.006993	stronglyHypermeth
chr10	29135528	29135529	-					1	6	0.22	9	0.78	0.006993	stronglyHypermeth
chr10	49563444	49563445	-					1	6	0.22	9	0.78	0.006993	stronglyHypermeth
chr10	127059308	127059309	-					0.78	9	0	6	0.78	0.006993	stronglyHypermeth
chr16	87261332	87261333	+					0.78	9	0	6	0.78	0.006993	stronglyHypermeth
chrX	135230024	135230025	-	FHL1		FHL1	Y	1	5	0.22	9	0.78	0.02098	stronglyHypermeth
chrX	153217874	153217875	-			HCFC1		0.78	9	0	5	0.78	0.02098	stronglyHypermeth
chr1	188513594	188513595	+					1	5	0.22	9	0.78	0.02098	stronglyHypermeth
chr13	22177357	22177358	-	MICU2		MICU2		0.78	9	0	5	0.78	0.02098	stronglyHypermeth
chr4	3825841	3825842	-					1	5	0.22	9	0.78	0.02098	stronglyHypermeth
chr9	68412837	68412838	+					1	5	0.22	9	0.78	0.02098	stronglyHypermeth
chr8	9382390	9382391	+					0.78	9	0	5	0.78	0.02098	stronglyHypermeth
chr11	4881182	4881183	-					1	5	0.22	9	0.78	0.02098	stronglyHypermeth
chr11	69605011	69605012	-					0.78	9	0	5	0.78	0.02098	stronglyHypermeth
chr2	133172379	133172380	-					1	5	0.22	9	0.78	0.02098	stronglyHypermeth
chr12	13653270	13653271	+					1	5	0.22	9	0.78	0.02098	stronglyHypermeth
chr10	83280898	83280899	-					1	5	0.22	9	0.78	0.02098	stronglyHypermeth
chr10	135028883	135028884	+			KNDC1		0.78	9	0	5	0.78	0.02098	stronglyHypermeth
chr14	106938319	106938320	+	LINC00221			Y	1	8	0.23	13	0.77	0.001032	stronglyHypermeth
chr6	27934889	27934890	-					0.91	11	0.14	7	0.77	0.002451	stronglyHypermeth
chr14	101024783	101024784	-			BEGAIN		0.91	11	0.14	7	0.77	0.002451	stronglyHypermeth
chr8	135163659	135163660	+					0.86	7	0.09	11	0.77	0.002451	stronglyHypermeth
chr8	2170343	2170344	-					0.91	11	0.14	7	0.77	0.002451	stronglyHypermeth
chr11	45480983	45480984	+					0.91	11	0.14	7	0.77	0.002451	stronglyHypermeth
chrX	138590446	138590447	-					1	7	0.23	13	0.77	0.003096	stronglyHypermeth
chr19	46286559	46286560	+	DMPK	DMWD			1	5	0.23	13	0.77	0.006536	stronglyHypermeth
chr12	113909684	113909685	+	LHX5	LHX5		Y	0.77	13	0	5	0.77	0.006536	stronglyHypermeth
chr11	89787006	89787007	-					0.92	13	0.17	6	0.76	0.002912	stronglyHypermeth
chr20	46394052	46394053	-			SULF2		0.88	8	0.11	9	0.76	0.003373	stronglyHypermeth
chr22	32970015	32970016	-			SYN3		0.88	8	0.11	9	0.76	0.003373	stronglyHypermeth
chrX	118518342	118518343	-					0.86	7	0.1	10	0.76	0.003651	stronglyHypermeth
chr3	13115227	13115228	+	IQSEC1			Y	0.86	7	0.1	10	0.76	0.003651	stronglyHypermeth
chrX	41816690	41816691	-					0.86	7	0.1	10	0.76	0.003651	stronglyHypermeth
chrX	73547237	73547238	-					0.86	7	0.1	10	0.76	0.003651	stronglyHypermeth
chr10	829349	829350	-					0.9	10	0.14	7	0.76	0.003651	stronglyHypermeth
chr14	65239380	65239381	+		SPTB		Y	0.86	14	0.11	18	0.75	3.656e-05	stronglyHypermeth
chr2	239631651	239631652	+					0.86	14	0.11	18	0.75	3.656e-05	stronglyHypermeth
chr7	73129580	73129581	-			STX1A		0.89	18	0.14	14	0.75	3.656e-05	stronglyHypermeth
chr7	69178698	69178699	-			AUTS2		0.75	8	0	23	0.75	3.803e-05	stronglyHypermeth
chr7	2341643	2341644	-			SNX8		1	15	0.25	12	0.75	4.694e-05	stronglyHypermeth
chr5	68363989	68363990	-					1	12	0.25	16	0.75	6.617e-05	stronglyHypermeth
chr12	127940029	127940030	+					1	12	0.25	16	0.75	6.617e-05	stronglyHypermeth
chr12	127940032	127940033	+					1	12	0.25	16	0.75	6.617e-05	stronglyHypermeth
chr4	190224574	190224575	-					1	18	0.25	8	0.75	0.0001216	stronglyHypermeth
chr19	7754209	7754210	+		FCER2			0.75	8	0	18	0.75	0.0001216	stronglyHypermeth
chr1	167668225	167668226	+			RCSD1		1	10	0.25	16	0.75	0.0002009	stronglyHypermeth
chr1	167668235	167668236	+			RCSD1		1	10	0.25	16	0.75	0.0002009	stronglyHypermeth
chr12	21548005	21548006	+	SLCO1A2	SLCO1A2			0.75	16	0	10	0.75	0.0002009	stronglyHypermeth
chr9	135094135	135094136	-			NTNG2		1	15	0.25	8	0.75	0.0002774	stronglyHypermeth
chrX	51076001	51076002	+	NUDT10	NUDT10		Y	0.75	24	0	8	0.75	0.0002855	stronglyHypermeth
chr3	128416991	128416992	-					1	12	0.25	12	0.75	0.0003365	stronglyHypermeth
chr10	134908991	134908992	-			GPR123		0.75	12	0	11	0.75	0.0003365	stronglyHypermeth
chr20	664121	664122	-					0.75	8	0	14	0.75	0.0003753	stronglyHypermeth
chr2	242793847	242793848	+			PDCD1		0.75	8	0	14	0.75	0.0003753	stronglyHypermeth
chr1	118301854	118301855	-					0.75	8	0	14	0.75	0.0003753	stronglyHypermeth
chrX	18693525	18693526	+				Y	0.75	8	0	14	0.75	0.0003753	stronglyHypermeth
chr5	180482596	180482597	-			BTNL9		1	14	0.25	8	0.75	0.0003753	stronglyHypermeth
chr10	112255683	112255684	+					1	14	0.25	8	0.75	0.0003753	stronglyHypermeth
chr16	49311502	49311503	+				Y	0.75	8	0	14	0.75	0.0003753	stronglyHypermeth
chr21	45771047	45771048	-					1	10	0.25	12	0.75	0.0004624	stronglyHypermeth
chr5	486628	486629	+			SLC9A3		0.92	12	0.17	12	0.75	0.0006442	stronglyHypermeth
chr13	79176143	79176144	+		POU4F1	RNF219-AS1	Y	0.75	8	0	12	0.75	0.0007224	stronglyHypermeth
chr14	100126066	100126067	-		HHIPL1		Y	0.75	8	0	12	0.75	0.0007224	stronglyHypermeth
chr19	53561257	53561258	-				Y	1	12	0.25	8	0.75	0.0007224	stronglyHypermeth
chr19	55491762	55491763	+			NLRP2		0.75	8	0	12	0.75	0.0007224	stronglyHypermeth
chr8	144468756	144468757	+					0.75	8	0	12	0.75	0.0007224	stronglyHypermeth
chr5	1407604	1407605	+			SLC6A3		0.75	8	0	12	0.75	0.0007224	stronglyHypermeth
chr1	2490219	2490220	-			TNFRSF14		1	12	0.25	8	0.75	0.0007224	stronglyHypermeth
chr12	24769679	24769680	+					1	12	0.25	8	0.75	0.0007224	stronglyHypermeth
chr10	81743166	81743167	+				Y	1	12	0.25	8	0.75	0.0007224	stronglyHypermeth
chr13	79176113	79176114	+		POU4F1	RNF219-AS1	Y	0.75	8	0	11	0.75	0.001032	stronglyHypermeth
chr15	69275107	69275108	-			NOX5,MIR548H4		1	11	0.25	8	0.75	0.001032	stronglyHypermeth
chr17	73853011	73853012	-					1	8	0.25	16	0.75	0.001346	stronglyHypermeth
chr5	174349669	174349670	+			FLJ16171		1	8	0.25	16	0.75	0.001346	stronglyHypermeth
chrX	153688484	153688485	-			PLXNA3		1	10	0.25	8	0.75	0.001508	stronglyHypermeth
chr2	27603788	27603789	-	ZNF513			Y	1	10	0.25	8	0.75	0.001508	stronglyHypermeth
chr2	27603797	27603798	-	ZNF513			Y	1	10	0.25	8	0.75	0.001508	stronglyHypermeth
chr2	27603806	27603807	-	ZNF513			Y	1	10	0.25	8	0.75	0.001508	stronglyHypermeth
chr2	367685	367686	+					0.75	8	0	10	0.75	0.001508	stronglyHypermeth
chr14	52214790	52214791	+					1	10	0.25	8	0.75	0.001508	stronglyHypermeth
chr9	113366234	113366235	+					1	10	0.25	8	0.75	0.001508	stronglyHypermeth
chr9	134196213	134196214	+					1	10	0.25	8	0.75	0.001508	stronglyHypermeth
chr9	113107918	113107919	+					0.75	8	0	10	0.75	0.001508	stronglyHypermeth
chr11	96240822	96240823	+	JRKL-AS1				0.75	8	0	10	0.75	0.001508	stronglyHypermeth
chr17	6318587	6318588	-					1	10	0.25	8	0.75	0.001508	stronglyHypermeth
chr5	63151745	63151746	-					1	10	0.25	8	0.75	0.001508	stronglyHypermeth
chrX	9796162	9796163	-			SHROOM2		1	10	0.25	8	0.75	0.001508	stronglyHypermeth
chrX	70467352	70467353	+		ZMYM3	BCYRN1		0.75	8	0	10	0.75	0.001508	stronglyHypermeth
chr15	90107495	90107496	-					0.75	8	0	10	0.75	0.001508	stronglyHypermeth
chr22	39648368	39648369	+					1	10	0.25	8	0.75	0.001508	stronglyHypermeth
chr10	21460030	21460031	-			NEBL		1	10	0.25	8	0.75	0.001508	stronglyHypermeth
chr10	42854072	42854073	-			LOC441666		1	10	0.25	8	0.75	0.001508	stronglyHypermeth
chr10	15762076	15762077	-	ITGA8			Y	0.75	8	0	10	0.75	0.001508	stronglyHypermeth
chr2	23859548	23859549	+			KLHL29		1	9	0.25	8	0.75	0.002262	stronglyHypermeth
chr2	96798403	96798404	-		ASTL			1	9	0.25	8	0.75	0.002262	stronglyHypermeth
chr3	127069713	127069714	-					0.75	8	0	9	0.75	0.002262	stronglyHypermeth
chr9	71776728	71776729	+			TJP2		1	9	0.25	8	0.75	0.002262	stronglyHypermeth
chr12	72507250	72507251	-					0.75	8	0	9	0.75	0.002262	stronglyHypermeth
chr20	3077214	3077215	-					0.75	16	0	6	0.75	0.002815	stronglyHypermeth
chr1	154475151	154475152	+	TDRD10,SHE	TDRD10		Y	1	6	0.25	16	0.75	0.002815	stronglyHypermeth
chr1	154475153	154475154	+	TDRD10,SHE	TDRD10		Y	1	6	0.25	16	0.75	0.002815	stronglyHypermeth
chr1	154475175	154475176	+	TDRD10,SHE	TDRD10		Y	1	6	0.25	16	0.75	0.002815	stronglyHypermeth
chr1	240831458	240831459	+					0.75	16	0	6	0.75	0.002815	stronglyHypermeth
chr2	78076830	78076831	+					0.75	16	0	6	0.75	0.002815	stronglyHypermeth
chr3	108818856	108818857	-			MORC1		0.75	16	0	6	0.75	0.002815	stronglyHypermeth
chr4	187237275	187237276	-			LOC285441		1	6	0.25	16	0.75	0.002815	stronglyHypermeth
chr1	23763916	23763917	-		ASAP3	ASAP3	Y	0.75	16	0	6	0.75	0.002815	stronglyHypermeth
chr1	41720542	41720543	+					0.75	16	0	6	0.75	0.002815	stronglyHypermeth
chr18	77320542	77320543	+					0.75	16	0	6	0.75	0.002815	stronglyHypermeth
chr15	101985196	101985197	-			PCSK6		0.75	16	0	6	0.75	0.002815	stronglyHypermeth
chr10	134756306	134756307	-	TTC40			Y	1	6	0.25	16	0.75	0.002815	stronglyHypermeth
chr1	154891745	154891746	+					1	7	0.25	12	0.75	0.003096	stronglyHypermeth
chr1	8959768	8959769	-					0.75	12	0	7	0.75	0.003096	stronglyHypermeth
chrX	138937558	138937559	+					1	8	0.25	8	0.75	0.006993	stronglyHypermeth
chrX	134156181	134156182	+	FAM127C	FAM127C		Y	1	7	0.25	8	0.75	0.006993	stronglyHypermeth
chr6	7835479	7835480	+			BMP6		1	8	0.25	8	0.75	0.006993	stronglyHypermeth
chr6	15687238	15687239	+					1	7	0.25	8	0.75	0.006993	stronglyHypermeth
chr1	156211391	156211392	+	BGLAP		PMF1-BGLAP		0.75	8	0	8	0.75	0.006993	stronglyHypermeth
chr1	205269884	205269885	+					1	8	0.25	8	0.75	0.006993	stronglyHypermeth
chr7	116963974	116963975	-	WNT2			Y	0.75	8	0	8	0.75	0.006993	stronglyHypermeth
chr7	102971655	102971656	+			DNAJC2		0.75	8	0	7	0.75	0.006993	stronglyHypermeth
chr2	5547321	5547322	+					0.75	8	0	8	0.75	0.006993	stronglyHypermeth
chr2	121206782	121206783	-					1	8	0.25	8	0.75	0.006993	stronglyHypermeth
chr3	19275812	19275813	-			KCNH8		1	8	0.25	8	0.75	0.006993	stronglyHypermeth
chr3	19275815	19275816	-			KCNH8		0.75	8	0	8	0.75	0.006993	stronglyHypermeth
chr3	86062017	86062018	-			CADM2		1	8	0.25	8	0.75	0.006993	stronglyHypermeth
chr14	103575212	103575213	+			EXOC3L4		0.75	8	0	8	0.75	0.006993	stronglyHypermeth
chr14	101938158	101938159	-					0.75	8	0	7	0.75	0.006993	stronglyHypermeth
chr14	102733210	102733211	-			MOK		0.75	8	0	7	0.75	0.006993	stronglyHypermeth
chr3	180546653	180546654	-				Y	1	8	0.25	8	0.75	0.006993	stronglyHypermeth
chr4	108869188	108869189	+			CYP2U1		1	8	0.25	8	0.75	0.006993	stronglyHypermeth
chr4	139588584	139588585	-					0.75	8	0	8	0.75	0.006993	stronglyHypermeth
chr19	51266212	51266213	+					1	8	0.25	8	0.75	0.006993	stronglyHypermeth
chr19	57631274	57631275	+	USP29				1	8	0.25	8	0.75	0.006993	stronglyHypermeth
chr9	4953109	4953110	+					0.75	8	0	8	0.75	0.006993	stronglyHypermeth
chr9	125668701	125668702	+					0.75	8	0	8	0.75	0.006993	stronglyHypermeth
chr11	1715599	1715600	-			MOB2	Y	0.75	8	0	8	0.75	0.006993	stronglyHypermeth
chr11	65524421	65524422	-					1	7	0.25	8	0.75	0.006993	stronglyHypermeth
chr17	52082249	52082250	-					1	8	0.25	8	0.75	0.006993	stronglyHypermeth
chr17	72345492	72345493	-			KIF19		0.75	8	0	8	0.75	0.006993	stronglyHypermeth
chr17	80034535	80034536	-					0.75	8	0	8	0.75	0.006993	stronglyHypermeth
chr2	122456609	122456610	+			LOC254128		1	8	0.25	8	0.75	0.006993	stronglyHypermeth
chr2	144811519	144811520	+			GTDC1		1	8	0.25	8	0.75	0.006993	stronglyHypermeth
chr18	10527057	10527058	-			NAPG		1	7	0.25	8	0.75	0.006993	stronglyHypermeth
chr18	12048412	12048413	+					0.75	8	0	7	0.75	0.006993	stronglyHypermeth
chrX	43729779	43729780	-			MAOB		0.75	8	0	8	0.75	0.006993	stronglyHypermeth
chr15	51543310	51543311	-			CYP19A1		0.75	8	0	8	0.75	0.006993	stronglyHypermeth
chr15	74043429	74043430	-	C15orf59	C15orf59			1	8	0.25	8	0.75	0.006993	stronglyHypermeth
chr15	100913703	100913704	+				Y	0.75	8	0	8	0.75	0.006993	stronglyHypermeth
chr7	45809304	45809305	-	SEPT7P2				1	8	0.25	8	0.75	0.006993	stronglyHypermeth
chr12	3876720	3876721	-					0.75	8	0	8	0.75	0.006993	stronglyHypermeth
chr12	54101311	54101312	-					0.75	8	0	7	0.75	0.006993	stronglyHypermeth
chr5	179216857	179216858	-					1	8	0.25	8	0.75	0.006993	stronglyHypermeth
chr5	170848022	170848023	-			FGF18	Y	1	7	0.25	8	0.75	0.006993	stronglyHypermeth
chr6	100548252	100548253	+					1	8	0.25	8	0.75	0.006993	stronglyHypermeth
chr10	58817078	58817079	+					1	8	0.25	8	0.75	0.006993	stronglyHypermeth
chr10	131761711	131761712	-	EBF3	EBF3		Y	0.75	8	0	8	0.75	0.006993	stronglyHypermeth
chr10	131763265	131763266	-				Y	1	8	0.25	8	0.75	0.006993	stronglyHypermeth
chr10	134079478	134079479	-			STK32C		1	8	0.25	8	0.75	0.006993	stronglyHypermeth
chr10	134406782	134406783	+			INPP5A		0.75	8	0	8	0.75	0.006993	stronglyHypermeth
chr16	1431165	1431166	+			UNKL		1	8	0.25	8	0.75	0.006993	stronglyHypermeth
chr16	88443778	88443779	-					1	8	0.25	8	0.75	0.006993	stronglyHypermeth
chr2	217407602	217407603	+					0.86	7	0.11	9	0.75	0.008741	stronglyHypermeth
chr15	32933834	32933835	+	SCG5				0.86	7	0.11	9	0.75	0.008741	stronglyHypermeth
chr3	137480796	137480797	+				Y	1	5	0.25	12	0.75	0.00905	stronglyHypermeth
chr19	41060510	41060511	-		SPTBN4		Y	1	5	0.25	12	0.75	0.00905	stronglyHypermeth
chr18	14392133	14392134	-					0.75	12	0	6	0.75	0.00905	stronglyHypermeth
chr16	859764	859765	-			PRR25		0.75	12	0	5	0.75	0.00905	stronglyHypermeth
chrX	89176242	89176243	-	TGIF2LX				1	6	0.25	8	0.75	0.009657	stronglyHypermeth
chrX	120348303	120348304	+					0.75	8	0	6	0.75	0.009657	stronglyHypermeth
chrX	134094326	134094327	+					0.75	8	0	6	0.75	0.009657	stronglyHypermeth
chrX	136046083	136046084	+					0.75	8	0	6	0.75	0.009657	stronglyHypermeth
chrX	153626320	153626321	-	RPL10			Y	0.75	8	0	6	0.75	0.009657	stronglyHypermeth
chr6	3660971	3660972	+					1	6	0.25	8	0.75	0.009657	stronglyHypermeth
chr6	27100334	27100335	+	HIST1H2AG,HIST1H2BJ	HIST1H2BJ		Y	1	6	0.25	8	0.75	0.009657	stronglyHypermeth
chr6	70906939	70906940	+			COL19A1		1	6	0.25	8	0.75	0.009657	stronglyHypermeth
chr6	66633101	66633102	+					0.75	8	0	6	0.75	0.009657	stronglyHypermeth
chr20	5701896	5701897	+					1	6	0.25	8	0.75	0.009657	stronglyHypermeth
chr20	17731275	17731276	+					1	6	0.25	8	0.75	0.009657	stronglyHypermeth
chr20	21504367	21504368	-					1	6	0.25	8	0.75	0.009657	stronglyHypermeth
chr20	32306131	32306132	+			PXMP4		1	6	0.25	8	0.75	0.009657	stronglyHypermeth
chr20	56036791	56036792	-					0.75	8	0	6	0.75	0.009657	stronglyHypermeth
chr20	61448819	61448820	+	COL9A3		COL9A3	Y	0.75	8	0	6	0.75	0.009657	stronglyHypermeth
chr1	179388199	179388200	-			AXDND1		1	6	0.25	8	0.75	0.009657	stronglyHypermeth
chr1	241506321	241506322	-			RGS7		1	6	0.25	8	0.75	0.009657	stronglyHypermeth
chr1	162332005	162332006	+	NOS1AP		NOS1AP		0.75	8	0	6	0.75	0.009657	stronglyHypermeth
chr1	179388198	179388199	+			AXDND1		0.75	8	0	6	0.75	0.009657	stronglyHypermeth
chr7	101904354	101904355	+			CUX1		1	6	0.25	8	0.75	0.009657	stronglyHypermeth
chr7	142113954	142113955	+					0.75	8	0	6	0.75	0.009657	stronglyHypermeth
chr2	113924127	113924128	-					0.75	8	0	6	0.75	0.009657	stronglyHypermeth
chr13	24477474	24477475	-				Y	0.75	8	0	6	0.75	0.009657	stronglyHypermeth
chr3	50122645	50122646	+					1	6	0.25	8	0.75	0.009657	stronglyHypermeth
chr3	71329165	71329166	+			FOXP1		1	6	0.25	8	0.75	0.009657	stronglyHypermeth
chr3	13083977	13083978	-			IQSEC1		0.75	8	0	6	0.75	0.009657	stronglyHypermeth
chr3	93899270	93899271	-					0.75	8	0	6	0.75	0.009657	stronglyHypermeth
chr21	45422540	45422541	-					1	6	0.25	8	0.75	0.009657	stronglyHypermeth
chr4	1020012	1020013	-		FGFRL1			1	6	0.25	8	0.75	0.009657	stronglyHypermeth
chr4	3787175	3787176	+					1	6	0.25	8	0.75	0.009657	stronglyHypermeth
chr4	8859638	8859639	-				Y	1	6	0.25	8	0.75	0.009657	stronglyHypermeth
chr4	779824	779825	-		CPLX1		Y	0.75	8	0	6	0.75	0.009657	stronglyHypermeth
chr4	81550799	81550800	-			C4orf22		0.75	8	0	6	0.75	0.009657	stronglyHypermeth
chr14	93154173	93154174	-			RIN3	Y	1	6	0.25	8	0.75	0.009657	stronglyHypermeth
chr14	101543979	101543980	-					0.75	8	0	6	0.75	0.009657	stronglyHypermeth
chr14	101543985	101543986	-					0.75	8	0	6	0.75	0.009657	stronglyHypermeth
chr3	129290589	129290590	+		PLXND1			1	6	0.25	8	0.75	0.009657	stronglyHypermeth
chr3	121355046	121355047	-			HCLS1		0.75	8	0	6	0.75	0.009657	stronglyHypermeth
chr3	187502248	187502249	+					0.75	8	0	6	0.75	0.009657	stronglyHypermeth
chr4	107984516	107984517	+					1	6	0.25	8	0.75	0.009657	stronglyHypermeth
chr19	3671934	3671935	+			PIP5K1C	Y	1	6	0.25	8	0.75	0.009657	stronglyHypermeth
chr19	53354107	53354108	+			ZNF468		1	6	0.25	8	0.75	0.009657	stronglyHypermeth
chr19	17536161	17536162	+					0.75	8	0	6	0.75	0.009657	stronglyHypermeth
chr9	3688628	3688629	-					1	6	0.25	8	0.75	0.009657	stronglyHypermeth
chr9	94789348	94789349	+					1	6	0.25	8	0.75	0.009657	stronglyHypermeth
chr9	94789359	94789360	+					1	6	0.25	8	0.75	0.009657	stronglyHypermeth
chr9	110233306	110233307	+					1	6	0.25	8	0.75	0.009657	stronglyHypermeth
chr9	133432019	133432020	-					1	6	0.25	8	0.75	0.009657	stronglyHypermeth
chr9	133540326	133540327	+	PRDM12		PRDM12	Y	1	6	0.25	8	0.75	0.009657	stronglyHypermeth
chr9	31395745	31395746	+					0.75	8	0	6	0.75	0.009657	stronglyHypermeth
chr9	71628838	71628839	+	PRKACG	PRKACG		Y	0.75	8	0	6	0.75	0.009657	stronglyHypermeth
chr9	107021540	107021541	-					0.75	8	0	6	0.75	0.009657	stronglyHypermeth
chr9	110250291	110250292	-		KLF4		Y	0.75	8	0	6	0.75	0.009657	stronglyHypermeth
chr9	110250297	110250298	-		KLF4		Y	0.75	8	0	6	0.75	0.009657	stronglyHypermeth
chr9	110250305	110250306	-		KLF4		Y	0.75	8	0	6	0.75	0.009657	stronglyHypermeth
chr8	1268519	1268520	-					1	6	0.25	8	0.75	0.009657	stronglyHypermeth
chr8	11560055	11560056	-				Y	1	6	0.25	8	0.75	0.009657	stronglyHypermeth
chr8	70855683	70855684	+					0.75	8	0	6	0.75	0.009657	stronglyHypermeth
chr11	1396915	1396916	-					1	6	0.25	8	0.75	0.009657	stronglyHypermeth
chr11	63912253	63912254	+			MACROD1		1	6	0.25	8	0.75	0.009657	stronglyHypermeth
chr11	41260631	41260632	-			LRRC4C		0.75	8	0	6	0.75	0.009657	stronglyHypermeth
chr11	131780428	131780429	-	NTM		NTM	Y	0.75	8	0	6	0.75	0.009657	stronglyHypermeth
chr17	71126853	71126854	-					1	6	0.25	8	0.75	0.009657	stronglyHypermeth
chr17	2839119	2839120	+			RAP1GAP2		0.75	8	0	6	0.75	0.009657	stronglyHypermeth
chr17	12184594	12184595	-					0.75	8	0	6	0.75	0.009657	stronglyHypermeth
chr17	12184602	12184603	-					0.75	8	0	6	0.75	0.009657	stronglyHypermeth
chr2	237077554	237077555	+	GBX2			Y	1	6	0.25	8	0.75	0.009657	stronglyHypermeth
chr2	241378357	241378358	-			GPC1		1	6	0.25	8	0.75	0.009657	stronglyHypermeth
chr2	242702522	242702523	-			D2HGDH		1	6	0.25	8	0.75	0.009657	stronglyHypermeth
chr5	1118002	1118003	-					1	6	0.25	8	0.75	0.009657	stronglyHypermeth
chr5	1118013	1118014	-					1	6	0.25	8	0.75	0.009657	stronglyHypermeth
chr5	64684850	64684851	-			ADAMTS6		1	6	0.25	8	0.75	0.009657	stronglyHypermeth
chr5	2748906	2748907	-		IRX2		Y	0.75	8	0	6	0.75	0.009657	stronglyHypermeth
chr5	51616183	51616184	-					0.75	8	0	6	0.75	0.009657	stronglyHypermeth
chr1	3720588	3720589	-					1	6	0.25	8	0.75	0.009657	stronglyHypermeth
chr1	15049953	15049954	-			KAZN		1	6	0.25	8	0.75	0.009657	stronglyHypermeth
chr1	20672063	20672064	+		VWA5B1			1	6	0.25	8	0.75	0.009657	stronglyHypermeth
chr1	36154986	36154987	-					1	6	0.25	8	0.75	0.009657	stronglyHypermeth
chr1	88651459	88651460	+					1	6	0.25	8	0.75	0.009657	stronglyHypermeth
chr1	39212967	39212968	+					0.75	8	0	6	0.75	0.009657	stronglyHypermeth
chr1	76042204	76042205	-			SLC44A5		0.75	8	0	6	0.75	0.009657	stronglyHypermeth
chr18	45804043	45804044	+					0.75	8	0	6	0.75	0.009657	stronglyHypermeth
chrX	43514739	43514740	+	MAOA	MAOA		Y	1	6	0.25	8	0.75	0.009657	stronglyHypermeth
chrX	43514747	43514748	+	MAOA	MAOA		Y	1	6	0.25	8	0.75	0.009657	stronglyHypermeth
chrX	54846939	54846940	+					1	6	0.25	8	0.75	0.009657	stronglyHypermeth
chr15	20496635	20496636	-		CHEK2P2			1	6	0.25	8	0.75	0.009657	stronglyHypermeth
chr15	65351021	65351022	+			RASL12		1	6	0.25	8	0.75	0.009657	stronglyHypermeth
chr15	22683218	22683219	-					0.75	8	0	6	0.75	0.009657	stronglyHypermeth
chr15	65999052	65999053	+			DENND4A		0.75	8	0	6	0.75	0.009657	stronglyHypermeth
chr15	72537595	72537596	+			PARP6		0.75	8	0	6	0.75	0.009657	stronglyHypermeth
chr15	88659100	88659101	+			NTRK3		0.75	8	0	6	0.75	0.009657	stronglyHypermeth
chr7	5585380	5585381	+					0.75	8	0	6	0.75	0.009657	stronglyHypermeth
chr12	113550112	113550113	+			RASAL1	Y	1	6	0.25	8	0.75	0.009657	stronglyHypermeth
chr12	123975689	123975690	+			RILPL1		1	6	0.25	8	0.75	0.009657	stronglyHypermeth
chr12	133169221	133169222	+					1	6	0.25	8	0.75	0.009657	stronglyHypermeth
chr12	121398136	121398137	+					0.75	8	0	6	0.75	0.009657	stronglyHypermeth
chr5	106830995	106830996	-			EFNA5		1	6	0.25	8	0.75	0.009657	stronglyHypermeth
chr5	140746995	140746996	+			PCDHGB2,PCDHGB1,PCDHGA2,PCDHGA3,PCDHGA1,PCDHGA4,PCDHGA5		1	6	0.25	8	0.75	0.009657	stronglyHypermeth
chr5	157550162	157550163	+					1	6	0.25	8	0.75	0.009657	stronglyHypermeth
chr5	179740406	179740407	+			GFPT2		0.75	8	0	6	0.75	0.009657	stronglyHypermeth
chr5	179882582	179882583	+					0.75	8	0	6	0.75	0.009657	stronglyHypermeth
chr6	122523291	122523292	-					1	6	0.25	8	0.75	0.009657	stronglyHypermeth
chr6	167275739	167275740	-	RPS6KA2	RPS6KA2		Y	0.75	8	0	6	0.75	0.009657	stronglyHypermeth
chr22	43432575	43432576	+					1	6	0.25	8	0.75	0.009657	stronglyHypermeth
chr10	6449217	6449218	-					1	6	0.25	8	0.75	0.009657	stronglyHypermeth
chr10	105041739	105041740	-			INA		1	6	0.25	8	0.75	0.009657	stronglyHypermeth
chr10	122683572	122683573	+			MIR5694		1	6	0.25	8	0.75	0.009657	stronglyHypermeth
chr10	31190705	31190706	+			ZNF438		0.75	8	0	6	0.75	0.009657	stronglyHypermeth
chr10	73947126	73947127	+			ASCC1		0.75	8	0	6	0.75	0.009657	stronglyHypermeth
chr10	101390077	101390078	-					0.75	8	0	6	0.75	0.009657	stronglyHypermeth
chr10	108798913	108798914	+			SORCS1		0.75	8	0	6	0.75	0.009657	stronglyHypermeth
chr10	120034577	120034578	-					0.75	8	0	6	0.75	0.009657	stronglyHypermeth
chr16	2944340	2944341	+			FLYWCH2	Y	1	6	0.25	8	0.75	0.009657	stronglyHypermeth
chr16	89529374	89529375	+			ANKRD11		1	6	0.25	8	0.75	0.009657	stronglyHypermeth
chr16	1205324	1205325	-			CACNA1H		0.75	8	0	6	0.75	0.009657	stronglyHypermeth
chr16	1478700	1478701	-				Y	0.75	8	0	6	0.75	0.009657	stronglyHypermeth
chr16	11592102	11592103	-					0.75	8	0	6	0.75	0.009657	stronglyHypermeth
chr16	19233485	19233486	-			SYT17		0.75	8	0	6	0.75	0.009657	stronglyHypermeth
chrX	153694475	153694476	+			PLXNA3	Y	0.75	8	0	5	0.75	0.02098	stronglyHypermeth
chr6	44852463	44852464	+			SUPT3H		0.75	8	0	5	0.75	0.02098	stronglyHypermeth
chr6	74371176	74371177	-					0.75	8	0	5	0.75	0.02098	stronglyHypermeth
chr20	62160194	62160195	-		PTK6			1	5	0.25	8	0.75	0.02098	stronglyHypermeth
chr1	157745816	157745817	-			FCRL2		0.75	8	0	5	0.75	0.02098	stronglyHypermeth
chr1	226531108	226531109	+					0.75	8	0	5	0.75	0.02098	stronglyHypermeth
chr7	116573300	116573301	+					0.75	8	0	5	0.75	0.02098	stronglyHypermeth
chr7	155258893	155258894	-				Y	0.75	8	0	5	0.75	0.02098	stronglyHypermeth
chr2	85892979	85892980	+			SFTPB		0.75	8	0	5	0.75	0.02098	stronglyHypermeth
chr13	28033667	28033668	+					1	5	0.25	8	0.75	0.02098	stronglyHypermeth
chr13	47251281	47251282	+			LRCH1		0.75	8	0	5	0.75	0.02098	stronglyHypermeth
chr13	95399934	95399935	+					0.75	8	0	5	0.75	0.02098	stronglyHypermeth
chr3	13124474	13124475	-					1	5	0.25	8	0.75	0.02098	stronglyHypermeth
chr3	71294341	71294342	-	FOXP1		FOXP1		0.75	8	0	5	0.75	0.02098	stronglyHypermeth
chr14	100768987	100768988	-			SLC25A29		1	5	0.25	8	0.75	0.02098	stronglyHypermeth
chr19	292072	292073	-	PPAP2C			Y	1	5	0.25	8	0.75	0.02098	stronglyHypermeth
chr19	19663536	19663537	-					1	5	0.25	8	0.75	0.02098	stronglyHypermeth
chr19	8174098	8174099	-			FBN3		0.75	8	0	5	0.75	0.02098	stronglyHypermeth
chr19	13297595	13297596	-					0.75	8	0	5	0.75	0.02098	stronglyHypermeth
chr19	14473723	14473724	+					0.75	8	0	5	0.75	0.02098	stronglyHypermeth
chr9	24229998	24229999	+					0.75	8	0	5	0.75	0.02098	stronglyHypermeth
chr8	136261872	136261873	+			LOC286094		0.75	8	0	5	0.75	0.02098	stronglyHypermeth
chr11	3160476	3160477	+			OSBPL5		1	5	0.25	8	0.75	0.02098	stronglyHypermeth
chr11	57572965	57572966	+			CTNND1,TMX2-CTNND1		1	5	0.25	8	0.75	0.02098	stronglyHypermeth
chr11	61303834	61303835	+			SYT7		0.75	8	0	5	0.75	0.02098	stronglyHypermeth
chr2	211937619	211937620	+					1	5	0.25	8	0.75	0.02098	stronglyHypermeth
chr2	204249807	204249808	-			ABI2		0.75	8	0	5	0.75	0.02098	stronglyHypermeth
chr2	239982517	239982518	+			HDAC4		0.75	8	0	5	0.75	0.02098	stronglyHypermeth
chr5	86179339	86179340	-					0.75	8	0	5	0.75	0.02098	stronglyHypermeth
chr1	23954802	23954803	+	MDS2		MDS2		1	5	0.25	8	0.75	0.02098	stronglyHypermeth
chr1	6118377	6118378	+			KCNAB2		0.75	8	0	5	0.75	0.02098	stronglyHypermeth
chr1	21864896	21864897	-			ALPL		0.75	8	0	5	0.75	0.02098	stronglyHypermeth
chr1	28656147	28656148	-	MED18		MED18		0.75	8	0	5	0.75	0.02098	stronglyHypermeth
chr18	58556538	58556539	-					1	5	0.25	8	0.75	0.02098	stronglyHypermeth
chr18	76528827	76528828	-					1	5	0.25	8	0.75	0.02098	stronglyHypermeth
chrX	10078888	10078889	-			WWC3		0.75	8	0	5	0.75	0.02098	stronglyHypermeth
chrX	10079081	10079082	-			WWC3		0.75	8	0	5	0.75	0.02098	stronglyHypermeth
chrX	49932565	49932566	-					0.75	8	0	5	0.75	0.02098	stronglyHypermeth
chrX	71484184	71484185	+					0.75	8	0	5	0.75	0.02098	stronglyHypermeth
chr15	24031062	24031063	+					0.75	8	0	5	0.75	0.02098	stronglyHypermeth
chr15	44712602	44712603	-					0.75	8	0	5	0.75	0.02098	stronglyHypermeth
chr7	1751946	1751947	-			ELFN1		0.75	8	0	5	0.75	0.02098	stronglyHypermeth
chr7	73239986	73239987	-					0.75	8	0	5	0.75	0.02098	stronglyHypermeth
chr5	138560283	138560284	-					1	5	0.25	8	0.75	0.02098	stronglyHypermeth
chr5	172087242	172087243	-			NEURL1B		1	5	0.25	8	0.75	0.02098	stronglyHypermeth
chr5	178564971	178564972	-			ADAMTS2	Y	0.75	8	0	5	0.75	0.02098	stronglyHypermeth
chr6	166644125	166644126	-					0.75	8	0	5	0.75	0.02098	stronglyHypermeth
chr22	19710029	19710030	+		SEPT5,SEPT5-GP1BB		Y	1	5	0.25	8	0.75	0.02098	stronglyHypermeth
chr10	20109386	20109387	+			PLXDC2		1	5	0.25	8	0.75	0.02098	stronglyHypermeth
chr10	66217518	66217519	+					1	5	0.25	8	0.75	0.02098	stronglyHypermeth
chr15	93824087	93824088	-					1	14	0.26	23	0.74	6.458e-06	stronglyHypermeth
chr16	902718	902719	+					0.91	22	0.17	12	0.74	2.829e-05	stronglyHypermeth
chr14	99697715	99697716	+		BCL11B	BCL11B		0.94	16	0.2	5	0.74	0.003981	stronglyHypermeth
chr19	13296593	13296594	-					0.91	11	0.17	6	0.74	0.005414	stronglyHypermeth
chr1	15095960	15095961	-			KAZN		0.91	11	0.17	6	0.74	0.005414	stronglyHypermeth
chrX	47880759	47880760	+					0.73	22	0	16	0.73	4.617e-06	stronglyHypermeth
chr16	87022541	87022542	+					0.73	11	0	10	0.73	0.001032	stronglyHypermeth
chr20	35949368	35949369	+					0.73	11	0	9	0.73	0.001381	stronglyHypermeth
chr12	47920786	47920787	-					0.82	11	0.09	11	0.73	0.001905	stronglyHypermeth
chrX	97764207	97764208	-					0.73	11	0	8	0.73	0.003361	stronglyHypermeth
chr11	15570580	15570581	-					0.73	11	0	8	0.73	0.003361	stronglyHypermeth
chr7	4882249	4882250	-			RADIL		0.73	11	0	8	0.73	0.003361	stronglyHypermeth
chr16	83007823	83007824	-			CDH13		0.73	11	0	8	0.73	0.003361	stronglyHypermeth
chr10	28763757	28763758	+					0.73	15	0	6	0.73	0.00387	stronglyHypermeth
chr5	72904539	72904540	+					0.73	11	0	7	0.73	0.004022	stronglyHypermeth
chr12	132345427	132345428	-					0.8	5	0.07	15	0.73	0.004902	stronglyHypermeth
chr4	1616629	1616630	-					0.93	14	0.2	5	0.73	0.006106	stronglyHypermeth
chr20	52250051	52250052	+					0.9	10	0.17	6	0.73	0.007617	stronglyHypermeth
chr1	244927838	244927839	-					0.9	10	0.17	6	0.73	0.007617	stronglyHypermeth
chr4	8893748	8893749	-				Y	0.9	10	0.17	6	0.73	0.007617	stronglyHypermeth
chr2	131726997	131726998	-			ARHGEF4		0.9	10	0.17	6	0.73	0.007617	stronglyHypermeth
chr5	142400295	142400296	+			ARHGAP26		0.9	10	0.17	6	0.73	0.007617	stronglyHypermeth
chr5	142400303	142400304	+			ARHGAP26		0.9	10	0.17	6	0.73	0.007617	stronglyHypermeth
chr10	132788235	132788236	+					0.83	6	0.1	10	0.73	0.007617	stronglyHypermeth
chr16	8788122	8788123	-			ABAT		0.9	10	0.17	6	0.73	0.007617	stronglyHypermeth
chr1	233025914	233025915	-					1	5	0.27	15	0.73	0.008127	stronglyHypermeth
chr13	97599806	97599807	+			LINC00359		1	5	0.27	15	0.73	0.008127	stronglyHypermeth
chr8	133346199	133346200	-			KCNQ3		1	6	0.27	11	0.73	0.00905	stronglyHypermeth
chr2	136911627	136911628	+					0.73	11	0	6	0.73	0.00905	stronglyHypermeth
chr1	15096011	15096012	-			KAZN		0.73	11	0	6	0.73	0.00905	stronglyHypermeth
chrX	124453226	124453227	+	LOC100129520				0.88	8	0.14	7	0.73	0.0101	stronglyHypermeth
chrX	153381956	153381957	-					0.86	7	0.12	8	0.73	0.0101	stronglyHypermeth
chr20	13280013	13280014	-		ISM1			0.88	8	0.14	7	0.73	0.0101	stronglyHypermeth
chr13	80866985	80866986	+					0.88	8	0.14	7	0.73	0.0101	stronglyHypermeth
chr14	99819376	99819377	+					0.86	7	0.12	8	0.73	0.0101	stronglyHypermeth
chr19	47933681	47933682	-		SLC8A2		Y	0.86	7	0.12	8	0.73	0.0101	stronglyHypermeth
chr19	51645712	51645713	-	SIGLEC7	SIGLEC7			0.86	7	0.12	8	0.73	0.0101	stronglyHypermeth
chr8	101609053	101609054	+		SNX31			0.86	7	0.12	8	0.73	0.0101	stronglyHypermeth
chr12	133170224	133170225	-					0.88	8	0.14	7	0.73	0.0101	stronglyHypermeth
chr10	133932036	133932037	+			JAKMIP3		0.88	8	0.14	7	0.73	0.0101	stronglyHypermeth
chr20	5296577	5296578	+				Y	0.73	11	0	5	0.73	0.02564	stronglyHypermeth
chr1	157479842	157479843	+					1	5	0.27	11	0.73	0.02564	stronglyHypermeth
chr7	151127096	151127097	+		CRYGN			0.73	11	0	5	0.73	0.02564	stronglyHypermeth
chr13	113732774	113732775	-			MCF2L		0.73	11	0	5	0.73	0.02564	stronglyHypermeth
chr5	41520191	41520192	-					0.73	11	0	5	0.73	0.02564	stronglyHypermeth
chr15	80600623	80600624	-			LOC283688		1	5	0.27	11	0.73	0.02564	stronglyHypermeth
chr6	89913960	89913961	+			GABRR1		1	5	0.27	11	0.73	0.02564	stronglyHypermeth
chr22	49045547	49045548	-			FAM19A5		0.73	11	0	5	0.73	0.02564	stronglyHypermeth
chr16	69123243	69123244	+					0.73	11	0	5	0.73	0.02564	stronglyHypermeth
chr6	164052078	164052079	-				Y	0.87	15	0.14	14	0.72	0.0001451	stronglyHypermeth
chr11	2537030	2537031	+			KCNQ1		0.85	13	0.12	16	0.72	0.0001493	stronglyHypermeth
chr1	155578581	155578582	-					0.83	12	0.11	9	0.72	0.001905	stronglyHypermeth
chr13	21295652	21295653	-			IL17D	Y	0.83	12	0.11	9	0.72	0.001905	stronglyHypermeth
chr4	164415022	164415023	+	TMA16				0.89	9	0.17	12	0.72	0.001905	stronglyHypermeth
chr11	68628598	68628599	-					0.9	10	0.18	11	0.72	0.001905	stronglyHypermeth
chr10	21125402	21125403	+			NEBL		0.89	9	0.17	12	0.72	0.001905	stronglyHypermeth
chr16	19937807	19937808	+					0.83	12	0.11	9	0.72	0.001905	stronglyHypermeth
chr20	19997509	19997510	+	NAA20				0.86	7	0.13	15	0.72	0.002345	stronglyHypermeth
chr16	78223803	78223804	-			WWOX		0.72	18	0	5	0.72	0.007489	stronglyHypermeth
chr1	20495149	20495150	+			PLA2G2C		0.92	13	0.2	5	0.72	0.007703	stronglyHypermeth
chr12	1974759	1974760	+			CACNA2D4	Y	0.92	13	0.2	5	0.72	0.007703	stronglyHypermeth
chr9	98796171	98796172	+					0.92	12	0.2	5	0.72	0.009858	stronglyHypermeth
chr11	1397167	1397168	-					0.92	12	0.2	5	0.72	0.009858	stronglyHypermeth
chr11	123173063	123173064	+				Y	0.92	12	0.2	5	0.72	0.009858	stronglyHypermeth
chr17	1171124	1171125	-					0.8	5	0.08	12	0.72	0.009858	stronglyHypermeth
chr17	1171128	1171129	-					0.8	5	0.08	12	0.72	0.009858	stronglyHypermeth
chr2	241664832	241664833	-			KIF1A		0.92	12	0.2	5	0.72	0.009858	stronglyHypermeth
chr16	48719839	48719840	+					0.92	12	0.2	5	0.72	0.009858	stronglyHypermeth
chr3	35580005	35580006	-					0.89	9	0.17	6	0.72	0.01099	stronglyHypermeth
chr21	47320641	47320642	-			PCBP3		0.83	6	0.11	9	0.72	0.01099	stronglyHypermeth
chr3	159859210	159859211	-					0.83	6	0.11	9	0.72	0.01099	stronglyHypermeth
chr19	50836274	50836275	+					0.89	9	0.17	6	0.72	0.01099	stronglyHypermeth
chr11	1912461	1912462	-			LSP1		0.83	6	0.11	9	0.72	0.01099	stronglyHypermeth
chr11	134395629	134395630	+					0.83	6	0.11	9	0.72	0.01099	stronglyHypermeth
chr17	42773857	42773858	+					0.83	6	0.11	9	0.72	0.01099	stronglyHypermeth
chr2	178880956	178880957	-			PDE11A		0.89	9	0.17	6	0.72	0.01099	stronglyHypermeth
chr1	6228048	6228049	+			CHD5		0.89	9	0.17	6	0.72	0.01099	stronglyHypermeth
chrX	48982691	48982692	+					0.83	6	0.11	9	0.72	0.01099	stronglyHypermeth
chr12	129259648	129259649	+					0.89	9	0.17	6	0.72	0.01099	stronglyHypermeth
chr16	88155043	88155044	+					0.89	9	0.17	6	0.72	0.01099	stronglyHypermeth
chr4	26462787	26462788	+					1	18	0.29	14	0.71	1.552e-05	stronglyHypermeth
chr20	21695286	21695287	+		PAX1		Y	1	16	0.29	14	0.71	3.332e-05	stronglyHypermeth
chr12	25109162	25109163	+					0.71	14	0	16	0.71	3.332e-05	stronglyHypermeth
chr16	86735395	86735396	+					0.71	14	0	16	0.71	3.332e-05	stronglyHypermeth
chrX	110038998	110038999	+	CHRDL1	CHRDL1		Y	0.71	14	0	14	0.71	0.0001526	stronglyHypermeth
chr9	2876638	2876639	-					0.71	14	0	14	0.71	0.0001526	stronglyHypermeth
chr2	101240	101241	+					0.91	22	0.2	10	0.71	0.0001646	stronglyHypermeth
chr7	127672472	127672473	+			SND1	Y	1	12	0.29	14	0.71	0.0002009	stronglyHypermeth
chr5	176102190	176102191	+					0.71	14	0	12	0.71	0.0002009	stronglyHypermeth
chr16	54688485	54688486	-					1	12	0.29	14	0.71	0.0002009	stronglyHypermeth
chrX	54035502	54035503	+			PHF8		0.82	11	0.11	18	0.71	0.000249	stronglyHypermeth
chr12	103204545	103204546	-		LINC00485			0.77	13	0.06	16	0.71	0.0002608	stronglyHypermeth
chrX	131384040	131384041	+					0.88	16	0.17	12	0.71	0.0003265	stronglyHypermeth
chr6	35574200	35574201	-			FKBP5		0.83	12	0.12	16	0.71	0.0003265	stronglyHypermeth
chr8	142528142	142528143	-					0.83	12	0.12	16	0.71	0.0003265	stronglyHypermeth
chr7	63237990	63237991	-					0.88	16	0.17	12	0.71	0.0003265	stronglyHypermeth
chr12	34497720	34497721	-					0.83	12	0.12	16	0.71	0.0003265	stronglyHypermeth
chr17	17398494	17398495	+		RASD1		Y	0.86	14	0.14	14	0.71	0.0004227	stronglyHypermeth
chrX	49969920	49969921	+					0.86	14	0.14	14	0.71	0.0004227	stronglyHypermeth
chrX	129116870	129116871	-				Y	1	10	0.29	14	0.71	0.0005823	stronglyHypermeth
chr7	3687307	3687308	+			SDK1		1	10	0.29	14	0.71	0.0005823	stronglyHypermeth
chr10	15761489	15761490	-	ITGA8		ITGA8	Y	1	10	0.29	14	0.71	0.0005823	stronglyHypermeth
chr10	1248439	1248440	+			ADARB2		0.71	14	0	10	0.71	0.0005823	stronglyHypermeth
chr8	145115960	145115961	+	OPLAH				1	14	0.29	7	0.71	0.001032	stronglyHypermeth
chr15	40391744	40391745	+			BMF		0.71	7	0	13	0.71	0.001354	stronglyHypermeth
chrX	48958137	48958138	+	WDR45			Y	0.71	17	0	8	0.71	0.001648	stronglyHypermeth
chrX	106871770	106871771	-	PRPS1	PRPS1		Y	0.71	14	0	8	0.71	0.001689	stronglyHypermeth
chr4	154727480	154727481	+					1	8	0.29	14	0.71	0.001689	stronglyHypermeth
chr19	51968115	51968116	+					0.71	14	0	8	0.71	0.001689	stronglyHypermeth
chr11	1217926	1217927	+					1	8	0.29	14	0.71	0.001689	stronglyHypermeth
chr11	25049309	25049310	-			LUZP2		0.71	14	0	8	0.71	0.001689	stronglyHypermeth
chr2	131521400	131521401	-		AMER3			0.71	14	0	8	0.71	0.001689	stronglyHypermeth
chr18	76476798	76476799	+					1	8	0.29	14	0.71	0.001689	stronglyHypermeth
chrX	77521231	77521232	+					0.71	14	0	8	0.71	0.001689	stronglyHypermeth
chrX	153220600	153220601	-		HCFC1		Y	1	12	0.29	7	0.71	0.001806	stronglyHypermeth
chr3	193995009	193995010	+					1	12	0.29	7	0.71	0.001806	stronglyHypermeth
chr1	65768342	65768343	+			DNAJC6		1	12	0.29	7	0.71	0.001806	stronglyHypermeth
chrX	153878157	153878158	-					0.8	10	0.09	11	0.71	0.001905	stronglyHypermeth
chr14	77330590	77330591	+			C14orf166B		0.8	10	0.09	11	0.71	0.001905	stronglyHypermeth
chrX	40790090	40790091	+					0.8	10	0.09	11	0.71	0.001905	stronglyHypermeth
chr7	55322281	55322282	+				Y	1	11	0.29	7	0.71	0.002451	stronglyHypermeth
chr12	25192615	25192616	-					0.71	7	0	11	0.71	0.002451	stronglyHypermeth
chr4	54966702	54966703	+	GSX2	GSX2		Y	0.86	7	0.14	14	0.71	0.003199	stronglyHypermeth
chr16	50923310	50923311	+					0.86	14	0.14	7	0.71	0.003199	stronglyHypermeth
chr7	155588469	155588470	-					0.71	7	0	10	0.71	0.003394	stronglyHypermeth
chr1	1896566	1896567	+			KIAA1751	Y	0.71	7	0	10	0.71	0.003394	stronglyHypermeth
chr18	76476805	76476806	-					1	10	0.29	7	0.71	0.003394	stronglyHypermeth
chrX	70281452	70281453	-			SNX12		0.71	7	0	10	0.71	0.003394	stronglyHypermeth
chr7	5169715	5169716	+			ZNF890P		1	10	0.29	7	0.71	0.003394	stronglyHypermeth
chr6	151970455	151970456	+					1	7	0.29	14	0.71	0.00387	stronglyHypermeth
chr10	119187981	119187982	-					0.71	14	0	7	0.71	0.00387	stronglyHypermeth
chr2	34105194	34105195	+					0.83	6	0.12	16	0.71	0.004316	stronglyHypermeth
chr12	124722388	124722389	+			ZNF664-FAM101A		0.83	12	0.12	8	0.71	0.004525	stronglyHypermeth
chr22	37049482	37049483	-			CACNG2		0.88	8	0.17	12	0.71	0.004525	stronglyHypermeth
chr1	160829631	160829632	+			CD244		0.71	7	0	9	0.71	0.004808	stronglyHypermeth
chr11	84883088	84883089	+			DLG2		1	9	0.29	7	0.71	0.004808	stronglyHypermeth
chr10	113448022	113448023	-					1	9	0.29	7	0.71	0.004808	stronglyHypermeth
chr16	49526580	49526581	+			ZNF423	Y	0.71	7	0	9	0.71	0.004808	stronglyHypermeth
chr14	34808415	34808416	-					0.82	11	0.11	9	0.71	0.005477	stronglyHypermeth
chr17	33554129	33554130	+					0.89	9	0.18	11	0.71	0.005477	stronglyHypermeth
chrX	103559624	103559625	+					0.71	7	0	8	0.71	0.006993	stronglyHypermeth
chr20	48617251	48617252	+					0.71	7	0	8	0.71	0.006993	stronglyHypermeth
chr1	176236865	176236866	-					1	8	0.29	7	0.71	0.006993	stronglyHypermeth
chr2	4931985	4931986	-					0.71	7	0	8	0.71	0.006993	stronglyHypermeth
chr13	46261972	46261973	+					0.71	7	0	8	0.71	0.006993	stronglyHypermeth
chr14	70025493	70025494	+					1	8	0.29	7	0.71	0.006993	stronglyHypermeth
chr19	46797033	46797034	-			RNU6-66		0.71	7	0	8	0.71	0.006993	stronglyHypermeth
chr19	47933666	47933667	-		SLC8A2		Y	0.71	7	0	8	0.71	0.006993	stronglyHypermeth
chr9	140016547	140016548	+					0.71	7	0	8	0.71	0.006993	stronglyHypermeth
chr9	140970157	140970158	-			CACNA1B		1	8	0.29	7	0.71	0.006993	stronglyHypermeth
chr8	97731335	97731336	+			CPQ		0.71	7	0	8	0.71	0.006993	stronglyHypermeth
chr11	50227249	50227250	+				Y	0.71	7	0	8	0.71	0.006993	stronglyHypermeth
chr1	3607425	3607426	-	TP73	TP73	TP73	Y	0.71	7	0	8	0.71	0.006993	stronglyHypermeth
chr1	55445392	55445393	-					1	8	0.29	7	0.71	0.006993	stronglyHypermeth
chrX	57935432	57935433	-		ZXDA			1	8	0.29	7	0.71	0.006993	stronglyHypermeth
chr12	54423538	54423539	-		HOXC6	HOXC5,HOXC4	Y	0.71	7	0	8	0.71	0.006993	stronglyHypermeth
chr12	54423540	54423541	-		HOXC6	HOXC5,HOXC4	Y	0.71	7	0	8	0.71	0.006993	stronglyHypermeth
chr12	121602456	121602457	+			P2RX7		1	8	0.29	7	0.71	0.006993	stronglyHypermeth
chr22	47943875	47943876	+					0.71	7	0	8	0.71	0.006993	stronglyHypermeth
chr22	47943882	47943883	+					0.71	7	0	8	0.71	0.006993	stronglyHypermeth
chr20	60065522	60065523	-			CDH4		0.71	14	0	5	0.71	0.01084	stronglyHypermeth
chr13	100637593	100637594	-		ZIC2			1	6	0.29	14	0.71	0.01084	stronglyHypermeth
chr4	169646801	169646802	+			PALLD		0.71	14	0	6	0.71	0.01084	stronglyHypermeth
chr8	115248764	115248765	-					0.71	14	0	6	0.71	0.01084	stronglyHypermeth
chr17	29013723	29013724	+					0.71	14	0	6	0.71	0.01084	stronglyHypermeth
chr17	50236764	50236765	+	CA10	CA10	CA10		1	6	0.29	14	0.71	0.01084	stronglyHypermeth
chr5	2167965	2167966	+					1	6	0.29	14	0.71	0.01084	stronglyHypermeth
chr1	31932253	31932254	-					1	6	0.29	14	0.71	0.01084	stronglyHypermeth
chr15	80050924	80050925	-					0.71	14	0	6	0.71	0.01084	stronglyHypermeth
chr5	164262686	164262687	+					0.71	14	0	6	0.71	0.01084	stronglyHypermeth
chr20	36512721	36512722	+					0.91	11	0.2	5	0.71	0.01282	stronglyHypermeth
chrX	134129533	134129534	+					1	6	0.29	7	0.71	0.02098	stronglyHypermeth
chr6	11045204	11045205	+	ELOVL2-AS1,ELOVL2		ELOVL2-AS1	Y	0.71	7	0	6	0.71	0.02098	stronglyHypermeth
chr20	24571453	24571454	-			SYNDIG1		0.71	7	0	7	0.71	0.02098	stronglyHypermeth
chr20	25838641	25838642	-					0.71	7	0	7	0.71	0.02098	stronglyHypermeth
chr20	49323889	49323890	+					0.71	7	0	7	0.71	0.02098	stronglyHypermeth
chr1	212737369	212737370	-					1	6	0.29	7	0.71	0.02098	stronglyHypermeth
chr7	144051736	144051737	+	ARHGEF5				0.71	7	0	6	0.71	0.02098	stronglyHypermeth
chr7	158964238	158964239	-				Y	0.71	7	0	6	0.71	0.02098	stronglyHypermeth
chr2	11101032	11101033	-				Y	1	7	0.29	7	0.71	0.02098	stronglyHypermeth
chr2	54554358	54554359	+					1	7	0.29	7	0.71	0.02098	stronglyHypermeth
chr2	88682084	88682085	-					1	7	0.29	7	0.71	0.02098	stronglyHypermeth
chr2	86645797	86645798	+					0.71	7	0	6	0.71	0.02098	stronglyHypermeth
chr3	19086747	19086748	+					0.71	7	0	6	0.71	0.02098	stronglyHypermeth
chr21	47428130	47428131	+					0.71	7	0	6	0.71	0.02098	stronglyHypermeth
chr4	1041117	1041118	+					1	6	0.29	7	0.71	0.02098	stronglyHypermeth
chr4	17573525	17573526	-					1	6	0.29	7	0.71	0.02098	stronglyHypermeth
chr4	2358363	2358364	+			ZFYVE28		0.71	7	0	6	0.71	0.02098	stronglyHypermeth
chr14	30189753	30189754	-			PRKD1		1	7	0.29	7	0.71	0.02098	stronglyHypermeth
chr14	91300241	91300242	+					1	6	0.29	7	0.71	0.02098	stronglyHypermeth
chr14	101069995	101069996	+					1	6	0.29	7	0.71	0.02098	stronglyHypermeth
chr3	109035397	109035398	-	DPPA2				1	6	0.29	7	0.71	0.02098	stronglyHypermeth
chr3	140732120	140732121	-					1	6	0.29	7	0.71	0.02098	stronglyHypermeth
chr19	8118591	8118592	+	CCL25		CCL25		1	6	0.29	7	0.71	0.02098	stronglyHypermeth
chr19	499836	499837	+			MADCAM1		0.71	7	0	6	0.71	0.02098	stronglyHypermeth
chr19	16487833	16487834	-			EPS15L1		0.71	7	0	6	0.71	0.02098	stronglyHypermeth
chr19	42056876	42056877	-					0.71	7	0	6	0.71	0.02098	stronglyHypermeth
chr9	1404916	1404917	+					0.71	7	0	7	0.71	0.02098	stronglyHypermeth
chr9	82008064	82008065	+					1	6	0.29	7	0.71	0.02098	stronglyHypermeth
chr9	134244933	134244934	+					1	6	0.29	7	0.71	0.02098	stronglyHypermeth
chr9	110250311	110250312	-		KLF4		Y	0.71	7	0	6	0.71	0.02098	stronglyHypermeth
chr8	1496939	1496940	+		DLGAP2		Y	1	7	0.29	7	0.71	0.02098	stronglyHypermeth
chr8	7105663	7105664	+					1	6	0.29	7	0.71	0.02098	stronglyHypermeth
chr11	1670403	1670404	-			MOB2		1	7	0.29	7	0.71	0.02098	stronglyHypermeth
chr11	1670406	1670407	-			MOB2		1	7	0.29	7	0.71	0.02098	stronglyHypermeth
chr11	64117905	64117906	+			CCDC88B		1	7	0.29	7	0.71	0.02098	stronglyHypermeth
chr11	80963765	80963766	-					1	7	0.29	7	0.71	0.02098	stronglyHypermeth
chr11	133939653	133939654	+	JAM3		JAM3	Y	1	6	0.29	7	0.71	0.02098	stronglyHypermeth
chr11	114382813	114382814	+					0.71	7	0	6	0.71	0.02098	stronglyHypermeth
chr17	1542537	1542538	-			SCARF1		0.71	7	0	6	0.71	0.02098	stronglyHypermeth
chr2	129163244	129163245	-					1	6	0.29	7	0.71	0.02098	stronglyHypermeth
chr1	3090505	3090506	+			PRDM16		0.71	7	0	7	0.71	0.02098	stronglyHypermeth
chr1	3090511	3090512	+			PRDM16		0.71	7	0	7	0.71	0.02098	stronglyHypermeth
chr1	20574601	20574602	+					0.71	7	0	7	0.71	0.02098	stronglyHypermeth
chr1	23279687	23279688	+				Y	0.71	7	0	7	0.71	0.02098	stronglyHypermeth
chr1	9131610	9131611	-				Y	1	6	0.29	7	0.71	0.02098	stronglyHypermeth
chr18	60691471	60691472	-					1	6	0.29	7	0.71	0.02098	stronglyHypermeth
chr18	2994771	2994772	-			LPIN2		0.71	7	0	6	0.71	0.02098	stronglyHypermeth
chrX	12982902	12982903	+					1	6	0.29	7	0.71	0.02098	stronglyHypermeth
chrX	6706943	6706944	+					0.71	7	0	6	0.71	0.02098	stronglyHypermeth
chrX	10262175	10262176	-					0.71	7	0	6	0.71	0.02098	stronglyHypermeth
chrX	24543188	24543189	-			PDK3		0.71	7	0	6	0.71	0.02098	stronglyHypermeth
chr15	29745172	29745173	-			FAM189A1		1	7	0.29	7	0.71	0.02098	stronglyHypermeth
chr15	98448291	98448292	-					0.71	7	0	7	0.71	0.02098	stronglyHypermeth
chr7	5834686	5834687	-					1	6	0.29	7	0.71	0.02098	stronglyHypermeth
chr12	66854237	66854238	-			GRIP1		1	7	0.29	7	0.71	0.02098	stronglyHypermeth
chr12	112043574	112043575	+					1	7	0.29	7	0.71	0.02098	stronglyHypermeth
chr12	6652898	6652899	-			IFFO1		1	6	0.29	7	0.71	0.02098	stronglyHypermeth
chr12	7841989	7841990	-					1	6	0.29	7	0.71	0.02098	stronglyHypermeth
chr12	117478048	117478049	-			TESC		1	6	0.29	7	0.71	0.02098	stronglyHypermeth
chr12	118343912	118343913	+			KSR2		1	6	0.29	7	0.71	0.02098	stronglyHypermeth
chr12	9126888	9126889	-					0.71	7	0	6	0.71	0.02098	stronglyHypermeth
chr12	47809742	47809743	+					0.71	7	0	6	0.71	0.02098	stronglyHypermeth
chr22	33930155	33930156	+			LARGE		1	6	0.29	7	0.71	0.02098	stronglyHypermeth
chr10	79741688	79741689	+			POLR3A		1	6	0.29	7	0.71	0.02098	stronglyHypermeth
chr16	70161457	70161458	+			PDPR		1	6	0.29	7	0.71	0.02098	stronglyHypermeth
chr16	831528	831529	+					0.71	7	0	6	0.71	0.02098	stronglyHypermeth
chr16	1478697	1478698	-				Y	0.71	7	0	6	0.71	0.02098	stronglyHypermeth
chrX	118533617	118533618	+	SLC25A43	SLC25A43		Y	0.83	6	0.12	8	0.71	0.02564	stronglyHypermeth
chrX	118533629	118533630	+	SLC25A43	SLC25A43		Y	0.83	6	0.12	8	0.71	0.02564	stronglyHypermeth
chrX	112098245	112098246	-					0.88	8	0.17	6	0.71	0.02564	stronglyHypermeth
chr6	50676247	50676248	+					0.83	6	0.12	8	0.71	0.02564	stronglyHypermeth
chr20	61365411	61365412	+			NTSR1		0.83	6	0.12	8	0.71	0.02564	stronglyHypermeth
chr20	45413588	45413589	+					0.88	8	0.17	6	0.71	0.02564	stronglyHypermeth
chr1	157490755	157490756	+			FCRL5		0.83	6	0.12	8	0.71	0.02564	stronglyHypermeth
chr7	98114396	98114397	-					0.83	6	0.12	8	0.71	0.02564	stronglyHypermeth
chr2	97593314	97593315	-			FAM178B		0.83	6	0.12	8	0.71	0.02564	stronglyHypermeth
chr13	114062314	114062315	-					0.88	8	0.17	6	0.71	0.02564	stronglyHypermeth
chr3	27507179	27507180	-			SLC4A7		0.83	6	0.12	8	0.71	0.02564	stronglyHypermeth
chr3	53788299	53788300	+			CACNA1D		0.88	8	0.17	6	0.71	0.02564	stronglyHypermeth
chr19	45393270	45393271	-					0.88	8	0.17	6	0.71	0.02564	stronglyHypermeth
chr9	129884272	129884273	-	ANGPTL2		RALGPS1,ANGPTL2		0.83	6	0.12	8	0.71	0.02564	stronglyHypermeth
chr9	141021011	141021012	-					0.83	6	0.12	8	0.71	0.02564	stronglyHypermeth
chr8	1426953	1426954	+					0.83	6	0.12	8	0.71	0.02564	stronglyHypermeth
chr8	144111411	144111412	-					0.83	6	0.12	8	0.71	0.02564	stronglyHypermeth
chr11	111385703	111385704	-	C11orf88	C11orf88		Y	0.88	8	0.17	6	0.71	0.02564	stronglyHypermeth
chr17	42147292	42147293	-	G6PC3				0.88	8	0.17	6	0.71	0.02564	stronglyHypermeth
chr1	25919362	25919363	+					0.88	8	0.17	6	0.71	0.02564	stronglyHypermeth
chrX	58106889	58106890	-					0.88	8	0.17	6	0.71	0.02564	stronglyHypermeth
chrX	68835857	68835858	-	EDA			Y	0.88	8	0.17	6	0.71	0.02564	stronglyHypermeth
chr15	28115807	28115808	+			OCA2		0.83	6	0.12	8	0.71	0.02564	stronglyHypermeth
chr15	29721892	29721893	+			FAM189A1		0.88	8	0.17	6	0.71	0.02564	stronglyHypermeth
chr7	35506488	35506489	-					0.88	8	0.17	6	0.71	0.02564	stronglyHypermeth
chr12	29800048	29800049	-			TMTC1		0.83	6	0.12	8	0.71	0.02564	stronglyHypermeth
chr12	31170483	31170484	-					0.88	8	0.17	6	0.71	0.02564	stronglyHypermeth
chr12	101089939	101089940	-					0.88	8	0.17	6	0.71	0.02564	stronglyHypermeth
chr5	136492835	136492836	-			SPOCK1		0.83	6	0.12	8	0.71	0.02564	stronglyHypermeth
chr22	17744047	17744048	-			CECR3		0.88	8	0.17	6	0.71	0.02564	stronglyHypermeth
chr22	23523704	23523705	+		BCR		Y	0.88	8	0.17	6	0.71	0.02564	stronglyHypermeth
chrX	99664356	99664357	-	PCDH19	PCDH19		Y	0.71	7	0	5	0.71	0.02778	stronglyHypermeth
chrX	100936446	100936447	-					1	5	0.29	7	0.71	0.02778	stronglyHypermeth
chr6	84718474	84718475	+					0.71	7	0	5	0.71	0.02778	stronglyHypermeth
chr20	16174631	16174632	+					1	5	0.29	7	0.71	0.02778	stronglyHypermeth
chr20	16208319	16208320	+					1	5	0.29	7	0.71	0.02778	stronglyHypermeth
chr20	30778182	30778183	+	TSPY26P			Y	0.71	7	0	5	0.71	0.02778	stronglyHypermeth
chr20	36915699	36915700	+					0.71	7	0	5	0.71	0.02778	stronglyHypermeth
chr20	44829372	44829373	-			CDH22		1	5	0.29	7	0.71	0.02778	stronglyHypermeth
chr1	165131720	165131721	+					0.71	7	0	5	0.71	0.02778	stronglyHypermeth
chr1	168647295	168647296	-					1	5	0.29	7	0.71	0.02778	stronglyHypermeth
chr1	173202343	173202344	-					1	5	0.29	7	0.71	0.02778	stronglyHypermeth
chr1	207843248	207843249	+			CR1L	Y	0.71	7	0	5	0.71	0.02778	stronglyHypermeth
chr7	150954408	150954409	+			SMARCD3		1	5	0.29	7	0.71	0.02778	stronglyHypermeth
chr7	155624162	155624163	-					1	5	0.29	7	0.71	0.02778	stronglyHypermeth
chr2	26385051	26385052	+					1	5	0.29	7	0.71	0.02778	stronglyHypermeth
chr2	74735578	74735579	-	PCGF1				0.71	7	0	5	0.71	0.02778	stronglyHypermeth
chr2	98973709	98973710	-			CNGA3		1	5	0.29	7	0.71	0.02778	stronglyHypermeth
chr13	113497597	113497598	-			ATP11A	Y	0.71	7	0	5	0.71	0.02778	stronglyHypermeth
chr3	5161093	5161094	+					0.71	7	0	5	0.71	0.02778	stronglyHypermeth
chr3	64448153	64448154	-					0.71	7	0	5	0.71	0.02778	stronglyHypermeth
chr4	11559954	11559955	-					0.71	7	0	5	0.71	0.02778	stronglyHypermeth
chr4	12470208	12470209	+					0.71	7	0	5	0.71	0.02778	stronglyHypermeth
chr14	102057111	102057112	-					1	5	0.29	7	0.71	0.02778	stronglyHypermeth
chr3	101406094	101406095	-	RPL24				1	5	0.29	7	0.71	0.02778	stronglyHypermeth
chr3	150255843	150255844	+					1	5	0.29	7	0.71	0.02778	stronglyHypermeth
chr4	165035320	165035321	-			MARCH1		1	5	0.29	7	0.71	0.02778	stronglyHypermeth
chr4	175022950	175022951	+					1	5	0.29	7	0.71	0.02778	stronglyHypermeth
chr4	186347911	186347912	-	UFSP2				1	5	0.29	7	0.71	0.02778	stronglyHypermeth
chr19	18899483	18899484	-		COMP		Y	0.71	7	0	5	0.71	0.02778	stronglyHypermeth
chr19	19383555	19383556	+	TM6SF2		TM6SF2		0.71	7	0	5	0.71	0.02778	stronglyHypermeth
chr9	140348831	140348832	+			NSMF		1	5	0.29	7	0.71	0.02778	stronglyHypermeth
chr8	73010224	73010225	+					0.71	7	0	5	0.71	0.02778	stronglyHypermeth
chr11	2151096	2151097	+		IGF2,INS-IGF2			0.71	7	0	5	0.71	0.02778	stronglyHypermeth
chr11	43849970	43849971	-			HSD17B12		1	5	0.29	7	0.71	0.02778	stronglyHypermeth
chr11	55135855	55135856	-	OR4A15	OR4A15			0.71	7	0	5	0.71	0.02778	stronglyHypermeth
chr11	77201144	77201145	+					0.71	7	0	5	0.71	0.02778	stronglyHypermeth
chr17	13878445	13878446	-					0.71	7	0	5	0.71	0.02778	stronglyHypermeth
chr17	21741909	21741910	-					0.71	7	0	5	0.71	0.02778	stronglyHypermeth
chr17	74518804	74518805	-					0.71	7	0	5	0.71	0.02778	stronglyHypermeth
chr17	80268809	80268810	+					1	5	0.29	7	0.71	0.02778	stronglyHypermeth
chr5	17036241	17036242	+					1	5	0.29	7	0.71	0.02778	stronglyHypermeth
chr1	89719703	89719704	+					1	5	0.29	7	0.71	0.02778	stronglyHypermeth
chr1	113320621	113320622	-					0.71	7	0	5	0.71	0.02778	stronglyHypermeth
chr18	77315661	77315662	-					0.71	7	0	5	0.71	0.02778	stronglyHypermeth
chrX	35260577	35260578	-					1	5	0.29	7	0.71	0.02778	stronglyHypermeth
chrX	39955222	39955223	-			BCOR	Y	0.71	7	0	5	0.71	0.02778	stronglyHypermeth
chrX	61727377	61727378	-					1	5	0.29	7	0.71	0.02778	stronglyHypermeth
chrX	70773101	70773102	+			OGT,BCYRN1		0.71	7	0	5	0.71	0.02778	stronglyHypermeth
chr15	101389224	101389225	-					0.71	7	0	5	0.71	0.02778	stronglyHypermeth
chr7	1547093	1547094	+					0.71	7	0	5	0.71	0.02778	stronglyHypermeth
chr5	116728214	116728215	-					0.71	7	0	5	0.71	0.02778	stronglyHypermeth
chr5	121187000	121187001	-	FTMT				1	5	0.29	7	0.71	0.02778	stronglyHypermeth
chr5	140529818	140529819	+	PCDHB6				1	5	0.29	7	0.71	0.02778	stronglyHypermeth
chr22	45375817	45375818	-			PHF21B		1	5	0.29	7	0.71	0.02778	stronglyHypermeth
chr16	61774044	61774045	+			CDH8		0.71	7	0	5	0.71	0.02778	stronglyHypermeth
chr16	88755092	88755093	-					1	5	0.29	7	0.71	0.02778	stronglyHypermeth
chr20	32801692	32801693	-					0.86	7	0.14	7	0.71	0.02914	stronglyHypermeth
chr3	14436923	14436924	-					0.86	7	0.14	7	0.71	0.02914	stronglyHypermeth
chr11	76901265	76901266	-			MYO7A		0.86	7	0.14	7	0.71	0.02914	stronglyHypermeth
chr17	4267107	4267108	-			UBE2G1		0.86	7	0.14	7	0.71	0.02914	stronglyHypermeth
chr5	32649355	32649356	+					0.86	7	0.14	7	0.71	0.02914	stronglyHypermeth
chr1	54144342	54144343	+			GLIS1		0.86	7	0.14	7	0.71	0.02914	stronglyHypermeth
chrX	67459312	67459313	-			OPHN1		0.86	7	0.14	7	0.71	0.02914	stronglyHypermeth
chr5	148835858	148835859	-					0.86	7	0.14	7	0.71	0.02914	stronglyHypermeth
chr10	88391760	88391761	+				Y	0.86	7	0.14	7	0.71	0.02914	stronglyHypermeth
chr16	57832282	57832283	+	KIFC3		KIFC3		0.86	7	0.14	7	0.71	0.02914	stronglyHypermeth
chr16	81477914	81477915	+	CMIP			Y	0.86	7	0.14	7	0.71	0.02914	stronglyHypermeth
chr1	3615561	3615562	-	TP73		TP73		1	18	0.3	20	0.7	4.325e-06	stronglyHypermeth
chr3	195933652	195933653	-			ZDHHC19		0.83	12	0.13	30	0.7	3.515e-05	stronglyHypermeth
chrX	41169443	41169444	-					1	18	0.3	10	0.7	0.0001013	stronglyHypermeth
chr2	68755034	68755035	+			APLF		1	16	0.3	10	0.7	0.0001824	stronglyHypermeth
chr11	107758215	107758216	+					1	12	0.3	10	0.7	0.0007036	stronglyHypermeth
chr20	2776783	2776784	-		CPXM1			1	8	0.3	20	0.7	0.001932	stronglyHypermeth
chr19	21646130	21646131	+					0.7	20	0	8	0.7	0.001932	stronglyHypermeth
chr12	33789927	33789928	+					1	6	0.3	20	0.7	0.004013	stronglyHypermeth
chr16	33965468	33965469	+				Y	1	6	0.3	20	0.7	0.004013	stronglyHypermeth
chr6	41764576	41764577	+					1	8	0.3	10	0.7	0.004022	stronglyHypermeth
chr19	50962274	50962275	-			MYBPC2	Y	0.7	10	0	8	0.7	0.004022	stronglyHypermeth
chr11	3513097	3513098	-					0.7	10	0	8	0.7	0.004022	stronglyHypermeth
chrX	129287220	129287221	-			AIFM1		0.9	10	0.2	10	0.7	0.005477	stronglyHypermeth
chr20	3052760	3052761	+	OXT	OXT		Y	0.9	10	0.2	10	0.7	0.005477	stronglyHypermeth
chr14	100428310	100428311	+					0.8	10	0.1	10	0.7	0.005477	stronglyHypermeth
chr9	100070033	100070034	+	CCDC180	CCDC180,LOC100499484-C9ORF174		Y	0.8	10	0.1	10	0.7	0.005477	stronglyHypermeth
chr9	100070045	100070046	+	CCDC180	CCDC180,LOC100499484-C9ORF174		Y	0.8	10	0.1	10	0.7	0.005477	stronglyHypermeth
chr7	73291363	73291364	+					0.8	10	0.1	10	0.7	0.005477	stronglyHypermeth
chr3	116086817	116086818	-			LSAMP		1	7	0.3	10	0.7	0.009821	stronglyHypermeth
chr9	139972677	139972678	+	UAP1L1	UAP1L1		Y	1	7	0.3	10	0.7	0.009821	stronglyHypermeth
chr17	21795016	21795017	+					0.7	10	0	7	0.7	0.009821	stronglyHypermeth
chrX	21958585	21958586	+	SMS				1	7	0.3	10	0.7	0.009821	stronglyHypermeth
chrX	21958611	21958612	+	SMS			Y	1	7	0.3	10	0.7	0.009821	stronglyHypermeth
chrX	21958618	21958619	+	SMS			Y	1	7	0.3	10	0.7	0.009821	stronglyHypermeth
chrX	21958624	21958625	+	SMS			Y	1	7	0.3	10	0.7	0.009821	stronglyHypermeth
chrX	21958628	21958629	+	SMS			Y	1	7	0.3	10	0.7	0.009821	stronglyHypermeth
chrX	21958630	21958631	+	SMS			Y	1	7	0.3	10	0.7	0.009821	stronglyHypermeth
chrX	21958649	21958650	+	SMS			Y	1	7	0.3	10	0.7	0.009821	stronglyHypermeth
chrX	21958651	21958652	+	SMS			Y	1	7	0.3	10	0.7	0.009821	stronglyHypermeth
chrX	21958664	21958665	+	SMS			Y	1	7	0.3	10	0.7	0.009821	stronglyHypermeth
chrX	21958668	21958669	+	SMS			Y	1	7	0.3	10	0.7	0.009821	stronglyHypermeth
chr22	39991060	39991061	-			CACNA1I		1	7	0.3	10	0.7	0.009821	stronglyHypermeth
chr16	1151653	1151654	+					0.7	10	0	7	0.7	0.009821	stronglyHypermeth
chr7	92554243	92554244	-					1	6	0.3	10	0.7	0.01136	stronglyHypermeth
chr11	92059030	92059031	+					1	6	0.3	10	0.7	0.01136	stronglyHypermeth
chr2	236222973	236222974	-					0.7	10	0	6	0.7	0.01136	stronglyHypermeth
chr1	1562814	1562815	+		MIB2			0.7	10	0	6	0.7	0.01136	stronglyHypermeth
chr18	11744869	11744870	+			GNAL		0.7	10	0	6	0.7	0.01136	stronglyHypermeth
chr5	112767786	112767787	+			MCC		0.7	10	0	6	0.7	0.01136	stronglyHypermeth
chr2	10377530	10377531	+					0.8	5	0.1	10	0.7	0.01698	stronglyHypermeth
chr13	19174128	19174129	-				Y	0.9	10	0.2	5	0.7	0.01698	stronglyHypermeth
chr19	41099792	41099793	-	LTBP4		LTBP4		0.9	10	0.2	5	0.7	0.01698	stronglyHypermeth
chr8	21587599	21587600	+			GFRA2		0.9	10	0.2	5	0.7	0.01698	stronglyHypermeth
chr11	45582492	45582493	+					0.9	10	0.2	5	0.7	0.01698	stronglyHypermeth
chr17	26145406	26145407	-					0.8	5	0.1	10	0.7	0.01698	stronglyHypermeth
chrX	30326983	30326984	+	NR0B1	NR0B1		Y	0.9	10	0.2	5	0.7	0.01698	stronglyHypermeth
chr15	33652111	33652112	-			RYR3		0.8	5	0.1	10	0.7	0.01698	stronglyHypermeth
chr5	175565121	175565122	-					0.9	10	0.2	5	0.7	0.01698	stronglyHypermeth
chr22	43635052	43635053	+			SCUBE1		0.9	10	0.2	5	0.7	0.01698	stronglyHypermeth
chr10	131361471	131361472	+			MGMT		0.8	5	0.1	10	0.7	0.01698	stronglyHypermeth
chr10	132891531	132891532	-		TCERG1L			0.9	10	0.2	5	0.7	0.01698	stronglyHypermeth
chr16	71060082	71060083	-			HYDIN		0.9	10	0.2	5	0.7	0.01698	stronglyHypermeth
chr17	35997792	35997793	-			DDX52		1	5	0.3	10	0.7	0.02564	stronglyHypermeth
chr17	30656209	30656210	+		C17orf75			0.7	10	0	5	0.7	0.02564	stronglyHypermeth
chr17	64712304	64712305	+			PRKCA		0.7	10	0	5	0.7	0.02564	stronglyHypermeth
chr17	77895991	77895992	-					0.7	10	0	5	0.7	0.02564	stronglyHypermeth
chr5	32017470	32017471	-			PDZD2		1	5	0.3	10	0.7	0.02564	stronglyHypermeth
chr1	6509218	6509219	+			ESPN		0.7	10	0	5	0.7	0.02564	stronglyHypermeth
chr1	41768934	41768935	+					0.7	10	0	5	0.7	0.02564	stronglyHypermeth
chr15	33360194	33360195	+	FMN1				0.7	10	0	5	0.7	0.02564	stronglyHypermeth
chr7	25592022	25592023	-					1	5	0.3	10	0.7	0.02564	stronglyHypermeth
chr7	42672287	42672288	+					0.7	10	0	5	0.7	0.02564	stronglyHypermeth
chr22	37655125	37655126	-					1	5	0.3	10	0.7	0.02564	stronglyHypermeth
chr16	83167354	83167355	+			CDH13		0.7	10	0	5	0.7	0.02564	stronglyHypermeth
chr1	37499858	37499859	-	GRIK3			Y	0.69	26	0	12	0.69	5.338e-05	stronglyHypermeth
chr1	46226875	46226876	-					1	16	0.31	13	0.69	7.139e-05	stronglyHypermeth
chr3	123452794	123452795	+		MYLK			0.69	32	0	10	0.69	0.0001256	stronglyHypermeth
chr17	38748027	38748028	-					1	14	0.31	13	0.69	0.0001526	stronglyHypermeth
chrX	39691653	39691654	-					0.69	13	0	14	0.69	0.0001526	stronglyHypermeth
chr7	31416295	31416296	-					1	14	0.31	13	0.69	0.0001526	stronglyHypermeth
chr16	1164239	1164240	+					0.92	12	0.22	18	0.69	0.000484	stronglyHypermeth
chr8	97756667	97756668	+			CPQ		0.89	18	0.2	10	0.69	0.0005384	stronglyHypermeth
chr16	49526573	49526574	+			ZNF423	Y	0.8	10	0.11	18	0.69	0.0005384	stronglyHypermeth
chr16	85122592	85122593	-		KIAA0513			0.89	18	0.2	10	0.69	0.0005384	stronglyHypermeth
chr14	96342316	96342317	-	LINC00617			Y	0.69	13	0	11	0.69	0.0005889	stronglyHypermeth
chr11	57361465	57361466	+					1	11	0.31	13	0.69	0.0005889	stronglyHypermeth
chr7	42452361	42452362	-					0.91	11	0.21	14	0.69	0.0009826	stronglyHypermeth
chr7	127672474	127672475	+			SND1	Y	0.83	12	0.14	14	0.69	0.001101	stronglyHypermeth
chr19	3130956	3130957	+					0.83	12	0.14	14	0.69	0.001101	stronglyHypermeth
chr12	123333205	123333206	-			HIP1R		0.83	12	0.14	14	0.69	0.001101	stronglyHypermeth
chr2	113010602	113010603	+			ZC3H8		0.69	13	0	10	0.69	0.001603	stronglyHypermeth
chr2	215236022	215236023	-			SPAG16		1	8	0.31	16	0.69	0.001974	stronglyHypermeth
chr7	158749953	158749954	-					0.92	12	0.22	9	0.69	0.002167	stronglyHypermeth
chr12	113485055	113485056	-					0.69	29	0	6	0.69	0.003083	stronglyHypermeth
chr14	34809051	34809052	-					0.91	11	0.22	9	0.69	0.004525	stronglyHypermeth
chr19	52752181	52752182	-					0.91	11	0.22	9	0.69	0.004525	stronglyHypermeth
chr5	2536982	2536983	+					0.78	9	0.09	11	0.69	0.004525	stronglyHypermeth
chr9	137190342	137190343	-					0.69	13	0	8	0.69	0.0046	stronglyHypermeth
chrX	28182761	28182762	-					0.69	13	0	8	0.69	0.0046	stronglyHypermeth
chr22	51081433	51081434	+					0.69	13	0	8	0.69	0.0046	stronglyHypermeth
chr7	157262961	157262962	+				Y	0.82	11	0.12	8	0.69	0.005477	stronglyHypermeth
chr15	93824111	93824112	-					0.88	8	0.18	11	0.69	0.005477	stronglyHypermeth
chr12	5252888	5252889	+					0.89	9	0.2	10	0.69	0.005477	stronglyHypermeth
chr10	134909957	134909958	+			GPR123		0.82	11	0.12	8	0.69	0.005477	stronglyHypermeth
chr20	62448865	62448866	-					0.86	7	0.17	12	0.69	0.006271	stronglyHypermeth
chr14	75377514	75377515	-			RPS6KL1		0.83	12	0.14	7	0.69	0.006271	stronglyHypermeth
chr14	102028444	102028445	+	DIO3	DIO3		Y	0.83	12	0.14	7	0.69	0.006271	stronglyHypermeth
chr17	4297522	4297523	+					0.83	12	0.14	7	0.69	0.006271	stronglyHypermeth
chr17	77878153	77878154	-					0.83	12	0.14	7	0.69	0.006271	stronglyHypermeth
chr12	124288963	124288964	+			DNAH10		0.83	12	0.14	7	0.69	0.006271	stronglyHypermeth
chr3	75338552	75338553	+					0.86	14	0.17	6	0.69	0.007224	stronglyHypermeth
chr13	95359392	95359393	-					0.69	13	0	6	0.69	0.01084	stronglyHypermeth
chr2	124782272	124782273	-	CNTNAP5			Y	1	6	0.31	13	0.69	0.01084	stronglyHypermeth
chr13	97599808	97599809	+			LINC00359		1	5	0.31	16	0.69	0.01238	stronglyHypermeth
chr3	12706210	12706211	-	RAF1				0.69	16	0	5	0.69	0.01238	stronglyHypermeth
chr1	203748434	203748435	-					0.89	9	0.2	5	0.69	0.02298	stronglyHypermeth
chr1	212785458	212785459	+			ATF3		0.89	9	0.2	5	0.69	0.02298	stronglyHypermeth
chr1	215877444	215877445	+			USH2A		0.89	9	0.2	5	0.69	0.02298	stronglyHypermeth
chr7	97911815	97911816	+	BRI3		BRI3		0.8	5	0.11	9	0.69	0.02298	stronglyHypermeth
chr13	78391713	78391714	-					0.89	9	0.2	5	0.69	0.02298	stronglyHypermeth
chr14	54753393	54753394	+					0.89	9	0.2	5	0.69	0.02298	stronglyHypermeth
chr4	146191759	146191760	-					0.89	9	0.2	5	0.69	0.02298	stronglyHypermeth
chr11	9503661	9503662	+			ZNF143		0.8	5	0.11	9	0.69	0.02298	stronglyHypermeth
chr11	65414840	65414841	+			SIPA1	Y	0.89	9	0.2	5	0.69	0.02298	stronglyHypermeth
chr11	65414845	65414846	+			SIPA1	Y	0.89	9	0.2	5	0.69	0.02298	stronglyHypermeth
chr11	65414888	65414889	+		SIPA1		Y	0.89	9	0.2	5	0.69	0.02298	stronglyHypermeth
chr11	65414911	65414912	+		SIPA1		Y	0.89	9	0.2	5	0.69	0.02298	stronglyHypermeth
chr11	70676641	70676642	+			SHANK2		0.89	9	0.2	5	0.69	0.02298	stronglyHypermeth
chr11	76293722	76293723	+					0.89	9	0.2	5	0.69	0.02298	stronglyHypermeth
chr17	406207	406208	+				Y	0.89	9	0.2	5	0.69	0.02298	stronglyHypermeth
chr17	80976976	80976977	+			B3GNTL1		0.89	9	0.2	5	0.69	0.02298	stronglyHypermeth
chr2	129367759	129367760	-					0.8	5	0.11	9	0.69	0.02298	stronglyHypermeth
chr2	210524487	210524488	+			MAP2		0.89	9	0.2	5	0.69	0.02298	stronglyHypermeth
chr2	237078020	237078021	-				Y	0.89	9	0.2	5	0.69	0.02298	stronglyHypermeth
chr5	79331570	79331571	+	THBS4		THBS4		0.8	5	0.11	9	0.69	0.02298	stronglyHypermeth
chr5	1232437	1232438	-		SLC6A18		Y	0.89	9	0.2	5	0.69	0.02298	stronglyHypermeth
chr1	57499679	57499680	+			DAB1		0.8	5	0.11	9	0.69	0.02298	stronglyHypermeth
chr1	94788120	94788121	-					0.89	9	0.2	5	0.69	0.02298	stronglyHypermeth
chr18	48637065	48637066	-					0.8	5	0.11	9	0.69	0.02298	stronglyHypermeth
chrX	18871367	18871368	+					0.8	5	0.11	9	0.69	0.02298	stronglyHypermeth
chrX	54035466	54035467	+			PHF8		0.8	5	0.11	9	0.69	0.02298	stronglyHypermeth
chr15	34038720	34038721	+			RYR3		0.8	5	0.11	9	0.69	0.02298	stronglyHypermeth
chr7	5339786	5339787	+			SLC29A4		0.89	9	0.2	5	0.69	0.02298	stronglyHypermeth
chr12	11719665	11719666	+					0.8	5	0.11	9	0.69	0.02298	stronglyHypermeth
chr10	634911	634912	+			DIP2C		0.8	5	0.11	9	0.69	0.02298	stronglyHypermeth
chrX	122942613	122942614	-					0.86	7	0.17	6	0.69	0.02914	stronglyHypermeth
chrX	153249216	153249217	-					0.86	7	0.17	6	0.69	0.02914	stronglyHypermeth
chr20	680876	680877	-					0.86	7	0.17	6	0.69	0.02914	stronglyHypermeth
chr20	3220985	3220986	-					0.86	7	0.17	6	0.69	0.02914	stronglyHypermeth
chr20	62179509	62179510	-	SRMS				0.83	6	0.14	7	0.69	0.02914	stronglyHypermeth
chr7	144051642	144051643	+	ARHGEF5				0.86	7	0.17	6	0.69	0.02914	stronglyHypermeth
chr2	1719327	1719328	+			PXDN		0.86	7	0.17	6	0.69	0.02914	stronglyHypermeth
chr2	15134690	15134691	+					0.86	7	0.17	6	0.69	0.02914	stronglyHypermeth
chr2	37035538	37035539	+			VIT		0.86	7	0.17	6	0.69	0.02914	stronglyHypermeth
chr2	45237730	45237731	-				Y	0.83	6	0.14	7	0.69	0.02914	stronglyHypermeth
chr2	50661511	50661512	-			NRXN1		0.83	6	0.14	7	0.69	0.02914	stronglyHypermeth
chr2	65217229	65217230	+	SLC1A4	SLC1A4	SLC1A4		0.83	6	0.14	7	0.69	0.02914	stronglyHypermeth
chr2	71178165	71178166	+			ATP6V1B1		0.86	7	0.17	6	0.69	0.02914	stronglyHypermeth
chr13	30728236	30728237	-					0.83	6	0.14	7	0.69	0.02914	stronglyHypermeth
chr13	49229292	49229293	+					0.86	7	0.17	6	0.69	0.02914	stronglyHypermeth
chr13	113731247	113731248	-			MCF2L	Y	0.86	7	0.17	6	0.69	0.02914	stronglyHypermeth
chr3	39269222	39269223	-					0.86	7	0.17	6	0.69	0.02914	stronglyHypermeth
chr4	8747175	8747176	+					0.83	6	0.14	7	0.69	0.02914	stronglyHypermeth
chr4	15156790	15156791	+					0.86	7	0.17	6	0.69	0.02914	stronglyHypermeth
chr4	59017388	59017389	+					0.86	7	0.17	6	0.69	0.02914	stronglyHypermeth
chr14	74697378	74697379	-					0.83	6	0.14	7	0.69	0.02914	stronglyHypermeth
chr14	105071428	105071429	-	TMEM179			Y	0.86	7	0.17	6	0.69	0.02914	stronglyHypermeth
chr3	125877313	125877314	+		ALDH1L1			0.86	7	0.17	6	0.69	0.02914	stronglyHypermeth
chr19	50770506	50770507	-			MYH14		0.86	7	0.17	6	0.69	0.02914	stronglyHypermeth
chr9	71629565	71629566	+	PRKACG				0.86	7	0.17	6	0.69	0.02914	stronglyHypermeth
chr9	98811473	98811474	-					0.83	6	0.14	7	0.69	0.02914	stronglyHypermeth
chr8	738985	738986	-			ERICH1-AS1		0.83	6	0.14	7	0.69	0.02914	stronglyHypermeth
chr8	22929711	22929712	+			LOC286059		0.83	6	0.14	7	0.69	0.02914	stronglyHypermeth
chr8	47096459	47096460	-					0.86	7	0.17	6	0.69	0.02914	stronglyHypermeth
chr8	67878876	67878877	-					0.86	7	0.17	6	0.69	0.02914	stronglyHypermeth
chr8	101576633	101576634	-					0.83	6	0.14	7	0.69	0.02914	stronglyHypermeth
chr11	46252976	46252977	+					0.83	6	0.14	7	0.69	0.02914	stronglyHypermeth
chr11	133939656	133939657	+	JAM3		JAM3	Y	0.83	6	0.14	7	0.69	0.02914	stronglyHypermeth
chr17	4267163	4267164	-			UBE2G1		0.86	7	0.17	6	0.69	0.02914	stronglyHypermeth
chr17	52785797	52785798	+					0.86	7	0.17	6	0.69	0.02914	stronglyHypermeth
chr2	240002778	240002779	+			HDAC4		0.83	6	0.14	7	0.69	0.02914	stronglyHypermeth
chr18	7217806	7217807	-					0.83	6	0.14	7	0.69	0.02914	stronglyHypermeth
chr18	57555666	57555667	-					0.86	7	0.17	6	0.69	0.02914	stronglyHypermeth
chr15	34124322	34124323	+			RYR3		0.83	6	0.14	7	0.69	0.02914	stronglyHypermeth
chr7	296748	296749	-			FAM20C	Y	0.83	6	0.14	7	0.69	0.02914	stronglyHypermeth
chr7	296819	296820	-			FAM20C	Y	0.83	6	0.14	7	0.69	0.02914	stronglyHypermeth
chr7	73459682	73459683	+			ELN		0.83	6	0.14	7	0.69	0.02914	stronglyHypermeth
chr5	135085572	135085573	-					0.86	7	0.17	6	0.69	0.02914	stronglyHypermeth
chr5	137215317	137215318	-			MYOT		0.86	7	0.17	6	0.69	0.02914	stronglyHypermeth
chr22	43030788	43030789	-			CYB5R3		0.86	7	0.17	6	0.69	0.02914	stronglyHypermeth
chr22	49144949	49144950	+			FAM19A5		0.83	6	0.14	7	0.69	0.02914	stronglyHypermeth
chr22	49147131	49147132	-		FAM19A5		Y	0.86	7	0.17	6	0.69	0.02914	stronglyHypermeth
chr10	73304612	73304613	-			CDH23		0.83	6	0.14	7	0.69	0.02914	stronglyHypermeth
chr10	75659856	75659857	-					0.86	7	0.17	6	0.69	0.02914	stronglyHypermeth
chr16	34579011	34579012	+					0.86	7	0.17	6	0.69	0.02914	stronglyHypermeth
chr16	88163947	88163948	+					0.86	7	0.17	6	0.69	0.02914	stronglyHypermeth
chr2	102276513	102276514	+					0.69	13	0	5	0.69	0.02941	stronglyHypermeth
chr14	60977879	60977880	+		SIX6		Y	0.69	13	0	5	0.69	0.02941	stronglyHypermeth
chr19	53861665	53861666	-					0.69	13	0	5	0.69	0.02941	stronglyHypermeth
chr11	71476366	71476367	-					1	5	0.31	13	0.69	0.02941	stronglyHypermeth
chr22	47543241	47543242	-			TBC1D22A		1	5	0.31	13	0.69	0.02941	stronglyHypermeth
chr11	60582187	60582188	-					0.68	22	0	28	0.68	7.577e-08	stronglyHypermeth
chr8	86376886	86376887	-	CA2		CA2		0.82	22	0.14	14	0.68	0.0001043	stronglyHypermeth
chr10	71658530	71658531	+			COL13A1		0.86	14	0.18	22	0.68	0.0001043	stronglyHypermeth
chr16	6069749	6069750	-	RBFOX1	RBFOX1		Y	0.88	17	0.2	10	0.68	0.0007457	stronglyHypermeth
chr19	56675039	56675040	-					0.88	16	0.2	10	0.68	0.001047	stronglyHypermeth
chr1	3351504	3351505	-		PRDM16		Y	0.8	10	0.12	16	0.68	0.001047	stronglyHypermeth
chr18	76189257	76189258	-					0.8	10	0.12	16	0.68	0.001047	stronglyHypermeth
chr14	23477262	23477263	-			C14orf93		0.85	13	0.17	12	0.68	0.001203	stronglyHypermeth
chr17	48195027	48195028	+		SAMD14		Y	0.86	14	0.18	11	0.68	0.001239	stronglyHypermeth
chr1	11589971	11589972	-		PTCHD2		Y	1	6	0.32	22	0.68	0.004555	stronglyHypermeth
chr19	16369475	16369476	-					0.9	10	0.22	9	0.68	0.005477	stronglyHypermeth
chr17	20029207	20029208	+			SPECC1		0.78	9	0.1	10	0.68	0.005477	stronglyHypermeth
chr12	2576880	2576881	+			CACNA1C		0.78	9	0.1	10	0.68	0.005477	stronglyHypermeth
chr10	20867581	20867582	+					0.9	10	0.22	9	0.68	0.005477	stronglyHypermeth
chr20	62398584	62398585	-			ZBTB46	Y	0.8	15	0.12	8	0.68	0.005898	stronglyHypermeth
chr20	47001827	47001828	+				Y	0.83	6	0.15	13	0.68	0.009546	stronglyHypermeth
chr17	12304628	12304629	+					0.83	6	0.15	13	0.68	0.009546	stronglyHypermeth
chrX	152710479	152710480	-		TREX2		Y	0.86	7	0.18	11	0.68	0.01282	stronglyHypermeth
chr6	39479928	39479929	+			KIF6		0.82	11	0.14	7	0.68	0.01282	stronglyHypermeth
chr11	85643831	85643832	+					0.82	11	0.14	7	0.68	0.01282	stronglyHypermeth
chr1	161120030	161120031	+					0.8	10	0.12	8	0.68	0.01522	stronglyHypermeth
chr1	213772237	213772238	-					0.8	10	0.12	8	0.68	0.01522	stronglyHypermeth
chr13	46481546	46481547	+					0.8	10	0.12	8	0.68	0.01522	stronglyHypermeth
chr14	102027513	102027514	+	MIR1247,DIO3			Y	0.8	10	0.12	8	0.68	0.01522	stronglyHypermeth
chr18	76394747	76394748	+					0.88	8	0.2	10	0.68	0.01522	stronglyHypermeth
chrX	48937436	48937437	-	WDR45	WDR45	WDR45	Y	0.8	10	0.12	8	0.68	0.01522	stronglyHypermeth
chrX	48937445	48937446	-	WDR45	WDR45	WDR45	Y	0.8	10	0.12	8	0.68	0.01522	stronglyHypermeth
chrX	153029721	153029722	+	PLXNB3	PLXNB3			0.8	5	0.12	8	0.68	0.03186	stronglyHypermeth
chr20	48993490	48993491	+					0.8	5	0.12	8	0.68	0.03186	stronglyHypermeth
chr20	55540557	55540558	-					0.8	5	0.12	8	0.68	0.03186	stronglyHypermeth
chr20	59827274	59827275	-	CDH4			Y	0.8	5	0.12	8	0.68	0.03186	stronglyHypermeth
chr20	152525	152526	-					0.88	8	0.2	5	0.68	0.03186	stronglyHypermeth
chr20	152532	152533	-					0.88	8	0.2	5	0.68	0.03186	stronglyHypermeth
chr20	1296693	1296694	+			SDCBP2,FKBP1A-SDCBP2		0.88	8	0.2	5	0.68	0.03186	stronglyHypermeth
chr20	46945177	46945178	-					0.88	8	0.2	5	0.68	0.03186	stronglyHypermeth
chr1	167682128	167682129	-					0.88	8	0.2	5	0.68	0.03186	stronglyHypermeth
chr2	3149304	3149305	-					0.8	5	0.12	8	0.68	0.03186	stronglyHypermeth
chr2	15985218	15985219	-					0.8	5	0.12	8	0.68	0.03186	stronglyHypermeth
chr2	17975627	17975628	+					0.8	5	0.12	8	0.68	0.03186	stronglyHypermeth
chr2	97193611	97193612	+					0.8	5	0.12	8	0.68	0.03186	stronglyHypermeth
chr2	110362028	110362029	+			SEPT10		0.8	5	0.12	8	0.68	0.03186	stronglyHypermeth
chr13	38219573	38219574	-			TRPC4		0.88	8	0.2	5	0.68	0.03186	stronglyHypermeth
chr21	37668146	37668147	+					0.8	5	0.12	8	0.68	0.03186	stronglyHypermeth
chr21	37668323	37668324	+					0.8	5	0.12	8	0.68	0.03186	stronglyHypermeth
chr4	2338979	2338980	+			ZFYVE28		0.88	8	0.2	5	0.68	0.03186	stronglyHypermeth
chr14	53785523	53785524	+					0.8	5	0.12	8	0.68	0.03186	stronglyHypermeth
chr3	170626635	170626636	+	EIF5A2			Y	0.8	5	0.12	8	0.68	0.03186	stronglyHypermeth
chr3	193969831	193969832	-					0.88	8	0.2	5	0.68	0.03186	stronglyHypermeth
chr19	13297591	13297592	-					0.88	8	0.2	5	0.68	0.03186	stronglyHypermeth
chr19	19096653	19096654	+					0.88	8	0.2	5	0.68	0.03186	stronglyHypermeth
chr19	45744486	45744487	-					0.88	8	0.2	5	0.68	0.03186	stronglyHypermeth
chr19	51228481	51228482	-		CLEC11A		Y	0.88	8	0.2	5	0.68	0.03186	stronglyHypermeth
chr19	51228488	51228489	-		CLEC11A		Y	0.88	8	0.2	5	0.68	0.03186	stronglyHypermeth
chr8	57350735	57350736	-					0.8	5	0.12	8	0.68	0.03186	stronglyHypermeth
chr8	132051644	132051645	+		ADCY8			0.8	5	0.12	8	0.68	0.03186	stronglyHypermeth
chr8	20771740	20771741	+					0.88	8	0.2	5	0.68	0.03186	stronglyHypermeth
chr8	127727291	127727292	-					0.88	8	0.2	5	0.68	0.03186	stronglyHypermeth
chr8	127727298	127727299	-					0.88	8	0.2	5	0.68	0.03186	stronglyHypermeth
chr8	145742465	145742466	-	RECQL4,LRRC14	RECQL4		Y	0.88	8	0.2	5	0.68	0.03186	stronglyHypermeth
chr11	1827058	1827059	+					0.8	5	0.12	8	0.68	0.03186	stronglyHypermeth
chr11	67182671	67182672	+	CARNS1				0.8	5	0.12	8	0.68	0.03186	stronglyHypermeth
chr11	22554279	22554280	-					0.88	8	0.2	5	0.68	0.03186	stronglyHypermeth
chr11	65414878	65414879	+		SIPA1		Y	0.88	8	0.2	5	0.68	0.03186	stronglyHypermeth
chr11	65414880	65414881	+		SIPA1		Y	0.88	8	0.2	5	0.68	0.03186	stronglyHypermeth
chr11	66062953	66062954	+		TMEM151A		Y	0.88	8	0.2	5	0.68	0.03186	stronglyHypermeth
chr17	40495617	40495618	-			STAT3		0.88	8	0.2	5	0.68	0.03186	stronglyHypermeth
chr17	60035325	60035326	+			MED13		0.88	8	0.2	5	0.68	0.03186	stronglyHypermeth
chr17	71623912	71623913	+			SDK2		0.88	8	0.2	5	0.68	0.03186	stronglyHypermeth
chr2	225508274	225508275	+					0.88	8	0.2	5	0.68	0.03186	stronglyHypermeth
chr5	89635538	89635539	-					0.88	8	0.2	5	0.68	0.03186	stronglyHypermeth
chr1	18502105	18502106	+			IGSF21		0.8	5	0.12	8	0.68	0.03186	stronglyHypermeth
chr1	36543408	36543409	+					0.88	8	0.2	5	0.68	0.03186	stronglyHypermeth
chrX	18842296	18842297	+			PPEF1		0.8	5	0.12	8	0.68	0.03186	stronglyHypermeth
chrX	49932598	49932599	-					0.88	8	0.2	5	0.68	0.03186	stronglyHypermeth
chr15	41880998	41880999	-					0.88	8	0.2	5	0.68	0.03186	stronglyHypermeth
chr15	46635918	46635919	-					0.88	8	0.2	5	0.68	0.03186	stronglyHypermeth
chr15	73585830	73585831	-		NEO1	NEO1		0.88	8	0.2	5	0.68	0.03186	stronglyHypermeth
chr7	5498715	5498716	+					0.8	5	0.12	8	0.68	0.03186	stronglyHypermeth
chr7	25338060	25338061	+					0.8	5	0.12	8	0.68	0.03186	stronglyHypermeth
chr7	32872946	32872947	-					0.88	8	0.2	5	0.68	0.03186	stronglyHypermeth
chr12	11884896	11884897	+			ETV6		0.88	8	0.2	5	0.68	0.03186	stronglyHypermeth
chr12	48723242	48723243	-	H1FNT	H1FNT			0.88	8	0.2	5	0.68	0.03186	stronglyHypermeth
chr12	52234929	52234930	+					0.88	8	0.2	5	0.68	0.03186	stronglyHypermeth
chr5	174151645	174151646	+	MSX2	MSX2		Y	0.8	5	0.12	8	0.68	0.03186	stronglyHypermeth
chr22	21898219	21898220	+					0.8	5	0.12	8	0.68	0.03186	stronglyHypermeth
chr10	70321305	70321306	+			TET1		0.8	5	0.12	8	0.68	0.03186	stronglyHypermeth
chr10	131697301	131697302	+			EBF3	Y	0.8	5	0.12	8	0.68	0.03186	stronglyHypermeth
chr16	1128893	1128894	+	SSTR5,SSTR5-AS1	SSTR5		Y	0.8	5	0.12	8	0.68	0.03186	stronglyHypermeth
chr16	579531	579532	+			SOLH		0.88	8	0.2	5	0.68	0.03186	stronglyHypermeth
chr16	47055445	47055446	+					0.88	8	0.2	5	0.68	0.03186	stronglyHypermeth
chr20	20232355	20232356	+		C20orf26			1	20	0.33	18	0.67	6.857e-06	stronglyHypermeth
chr1	48742920	48742921	-					0.67	12	0	22	0.67	2.726e-05	stronglyHypermeth
chr12	113901324	113901325	-		LHX5		Y	0.67	12	0	22	0.67	2.726e-05	stronglyHypermeth
chr14	104600610	104600611	+					1	14	0.33	24	0.67	3.436e-05	stronglyHypermeth
chr1	7717108	7717109	+			CAMTA1		1	14	0.33	24	0.67	3.436e-05	stronglyHypermeth
chr17	65040706	65040707	-	CACNG1	CACNG1			0.67	12	0	20	0.67	4.706e-05	stronglyHypermeth
chr15	29103895	29103896	+					1	18	0.33	12	0.67	8.457e-05	stronglyHypermeth
chr18	914781	914782	+					0.67	18	0	14	0.67	0.0001116	stronglyHypermeth
chr9	126773217	126773218	-	LHX2				0.89	18	0.22	18	0.67	0.0001322	stronglyHypermeth
chr8	18696204	18696205	-			PSD3		0.89	18	0.22	18	0.67	0.0001322	stronglyHypermeth
chr12	120511967	120511968	-			CCDC64		0.89	18	0.22	18	0.67	0.0001322	stronglyHypermeth
chr16	87250647	87250648	+				Y	0.67	24	0	12	0.67	0.0001719	stronglyHypermeth
chr8	116023159	116023160	-					0.79	14	0.11	18	0.67	0.0001897	stronglyHypermeth
chr5	3595124	3595125	-				Y	0.83	12	0.17	24	0.67	0.0001912	stronglyHypermeth
chr16	5158803	5158804	-					0.83	12	0.17	24	0.67	0.0001912	stronglyHypermeth
chr18	19756747	19756748	+			GATA6		1	32	0.33	6	0.67	0.0002032	stronglyHypermeth
chr4	4873442	4873443	-				Y	0.67	12	0	14	0.67	0.0003168	stronglyHypermeth
chr9	103464633	103464634	-					1	14	0.33	12	0.67	0.0003168	stronglyHypermeth
chr8	144297332	144297333	+		GPIHBP1			1	14	0.33	12	0.67	0.0003168	stronglyHypermeth
chr8	110986343	110986344	+	KCNV1	KCNV1		Y	0.67	12	0	14	0.67	0.0003168	stronglyHypermeth
chr15	74514326	74514327	-					1	14	0.33	12	0.67	0.0003168	stronglyHypermeth
chr14	105685643	105685644	+			BRF1	Y	1	28	0.33	6	0.67	0.0003234	stronglyHypermeth
chr14	23337190	23337191	-					1	12	0.33	15	0.67	0.0003638	stronglyHypermeth
chr2	1748246	1748247	+	PXDN	PXDN		Y	0.67	24	0	10	0.67	0.0003948	stronglyHypermeth
chr21	44590475	44590476	+			CRYAA		1	26	0.33	6	0.67	0.0004171	stronglyHypermeth
chr17	38180556	38180557	+			MED24		1	26	0.33	6	0.67	0.0004171	stronglyHypermeth
chr16	56632108	56632109	-					1	26	0.33	6	0.67	0.0004171	stronglyHypermeth
chrX	153220440	153220441	-		HCFC1		Y	1	24	0.33	6	0.67	0.0005473	stronglyHypermeth
chr3	67243234	67243235	-					0.75	8	0.08	24	0.67	0.0007531	stronglyHypermeth
chr4	74178096	74178097	+					0.92	24	0.25	8	0.67	0.0007531	stronglyHypermeth
chr17	47858381	47858382	-					1	10	0.33	18	0.67	0.0008835	stronglyHypermeth
chr2	172965153	172965154	-		DLX2		Y	0.67	18	0	10	0.67	0.0008835	stronglyHypermeth
chr17	34073474	34073475	+			GAS2L2		0.75	12	0.08	13	0.67	0.0009826	stronglyHypermeth
chr2	60842050	60842051	+					0.67	6	0	20	0.67	0.001003	stronglyHypermeth
chr13	112973997	112973998	+					0.67	6	0	20	0.67	0.001003	stronglyHypermeth
chr5	1277223	1277224	+			TERT		1	20	0.33	6	0.67	0.001003	stronglyHypermeth
chr1	1223148	1223149	+		SCNN1D			1	20	0.33	6	0.67	0.001003	stronglyHypermeth
chr7	49815739	49815740	+			VWC2	Y	1	20	0.33	6	0.67	0.001003	stronglyHypermeth
chr5	133068460	133068461	-					0.67	6	0	20	0.67	0.001003	stronglyHypermeth
chr11	66187594	66187595	-	NPAS4				1	9	0.33	18	0.67	0.001115	stronglyHypermeth
chr13	28887366	28887367	+			FLT1		0.67	12	0	12	0.67	0.001346	stronglyHypermeth
chr19	5046594	5046595	+			KDM4B		0.67	12	0	12	0.67	0.001346	stronglyHypermeth
chr17	31249048	31249049	-					1	12	0.33	12	0.67	0.001346	stronglyHypermeth
chr10	134909025	134909026	-			GPR123		0.67	12	0	11	0.67	0.001346	stronglyHypermeth
chr16	1262676	1262677	+			CACNA1H		1	12	0.33	12	0.67	0.001346	stronglyHypermeth
chr20	32290371	32290372	-					1	18	0.33	6	0.67	0.001412	stronglyHypermeth
chr11	50236266	50236267	-					1	18	0.33	6	0.67	0.001412	stronglyHypermeth
chr12	64650682	64650683	+					1	18	0.33	6	0.67	0.001412	stronglyHypermeth
chr2	173002489	173002490	+					0.67	9	0	12	0.67	0.001548	stronglyHypermeth
chr16	779059	779060	+		HAGHL		Y	1	12	0.33	9	0.67	0.001548	stronglyHypermeth
chrX	107335226	107335227	+	ATG4A,PSMD10		ATG4A		0.67	12	0	10	0.67	0.001689	stronglyHypermeth
chr6	36355960	36355961	+	ETV7			Y	0.67	12	0	10	0.67	0.001689	stronglyHypermeth
chr20	2382700	2382701	+			TGM6		1	10	0.33	12	0.67	0.001689	stronglyHypermeth
chr20	23028682	23028683	+		THBD		Y	0.67	12	0	10	0.67	0.001689	stronglyHypermeth
chr14	48134810	48134811	+			MDGA2		1	10	0.33	12	0.67	0.001689	stronglyHypermeth
chr14	23834464	23834465	-	EFS	EFS		Y	0.67	12	0	10	0.67	0.001689	stronglyHypermeth
chr3	193786584	193786585	-					0.67	12	0	10	0.67	0.001689	stronglyHypermeth
chr4	164264834	164264835	-	NPY5R			Y	0.67	12	0	10	0.67	0.001689	stronglyHypermeth
chr19	370773	370774	+			THEG		1	10	0.33	12	0.67	0.001689	stronglyHypermeth
chr8	62144785	62144786	-					1	10	0.33	12	0.67	0.001689	stronglyHypermeth
chr8	897641	897642	+			ERICH1-AS1		0.67	12	0	10	0.67	0.001689	stronglyHypermeth
chr17	3761507	3761508	+					0.67	12	0	10	0.67	0.001689	stronglyHypermeth
chr2	132218723	132218724	+			RNU6-81	Y	1	10	0.33	12	0.67	0.001689	stronglyHypermeth
chrX	53757485	53757486	-					0.67	12	0	10	0.67	0.001689	stronglyHypermeth
chr7	31019756	31019757	-					0.67	12	0	10	0.67	0.001689	stronglyHypermeth
chr20	61032363	61032364	+					1	16	0.33	6	0.67	0.002051	stronglyHypermeth
chr4	188604391	188604392	-					0.67	6	0	16	0.67	0.002051	stronglyHypermeth
chr9	214238	214239	+	DOCK8	C9orf66			1	16	0.33	6	0.67	0.002051	stronglyHypermeth
chr8	99070519	99070520	+					1	16	0.33	6	0.67	0.002051	stronglyHypermeth
chr1	3688151	3688152	-		CCDC27			1	16	0.33	6	0.67	0.002051	stronglyHypermeth
chr18	76409679	76409680	+					1	16	0.33	6	0.67	0.002051	stronglyHypermeth
chr12	42415911	42415912	+					1	16	0.33	6	0.67	0.002051	stronglyHypermeth
chr10	1130434	1130435	+		WDR37			1	16	0.33	6	0.67	0.002051	stronglyHypermeth
chr6	35109993	35109994	-	TCP11				1	11	0.33	9	0.67	0.002167	stronglyHypermeth
chr3	98313043	98313044	+	CPOX				1	11	0.33	9	0.67	0.002167	stronglyHypermeth
chr7	35377900	35377901	-			LOC401324		0.67	9	0	11	0.67	0.002167	stronglyHypermeth
chr10	132152217	132152218	-					0.67	9	0	11	0.67	0.002167	stronglyHypermeth
chr18	43678719	43678720	+	ATP5A1		ATP5A1		0.67	21	0	8	0.67	0.002199	stronglyHypermeth
chr1	25594768	25594769	+					0.67	18	0	8	0.67	0.002239	stronglyHypermeth
chrY	5214662	5214663	-			PCDH11Y		0.67	18	0	8	0.67	0.002239	stronglyHypermeth
chr15	68364488	68364489	+			PIAS1		0.67	18	0	8	0.67	0.002239	stronglyHypermeth
chr1	157164748	157164749	-				Y	1	8	0.33	24	0.67	0.002447	stronglyHypermeth
chrX	51076006	51076007	+	NUDT10	NUDT10		Y	0.67	24	0	8	0.67	0.002447	stronglyHypermeth
chr1	38931742	38931743	-					0.67	6	0	15	0.67	0.002506	stronglyHypermeth
chr19	397853	397854	-					0.89	9	0.22	18	0.67	0.002699	stronglyHypermeth
chr10	123779491	123779492	+			TACC2		0.78	18	0.11	9	0.67	0.002699	stronglyHypermeth
chr19	3936636	3936637	-		NMRK2			0.67	15	0	8	0.67	0.002717	stronglyHypermeth
chr5	133757497	133757498	+					0.67	15	0	8	0.67	0.002717	stronglyHypermeth
chr3	155832775	155832776	+					0.9	10	0.23	13	0.67	0.002759	stronglyHypermeth
chrX	144899876	144899877	-	SLITRK2		SLITRK2	Y	0.67	6	0	14	0.67	0.003096	stronglyHypermeth
chr1	201079342	201079343	-		CACNA1S			1	10	0.33	9	0.67	0.003096	stronglyHypermeth
chr13	22201861	22201862	+					1	14	0.33	6	0.67	0.003096	stronglyHypermeth
chr13	113382221	113382222	-			ATP11A		1	14	0.33	6	0.67	0.003096	stronglyHypermeth
chr14	101168537	101168538	+					0.67	9	0	10	0.67	0.003096	stronglyHypermeth
chr3	131027950	131027951	-			NEK11		1	14	0.33	6	0.67	0.003096	stronglyHypermeth
chr3	195596797	195596798	+			TNK2		1	14	0.33	6	0.67	0.003096	stronglyHypermeth
chr19	55669004	55669005	+	TNNI3	TNNI3			1	14	0.33	6	0.67	0.003096	stronglyHypermeth
chr19	55945108	55945109	+		SHISA7		Y	0.67	6	0	14	0.67	0.003096	stronglyHypermeth
chr8	145128996	145128997	+					1	14	0.33	6	0.67	0.003096	stronglyHypermeth
chr8	70918285	70918286	-					0.67	6	0	14	0.67	0.003096	stronglyHypermeth
chr17	77375812	77375813	+			RBFOX3		0.67	6	0	14	0.67	0.003096	stronglyHypermeth
chr2	182564560	182564561	-					1	14	0.33	6	0.67	0.003096	stronglyHypermeth
chr2	184117526	184117527	-					1	14	0.33	6	0.67	0.003096	stronglyHypermeth
chr1	2990433	2990434	-			PRDM16	Y	1	14	0.33	6	0.67	0.003096	stronglyHypermeth
chr1	28989583	28989584	-					1	14	0.33	6	0.67	0.003096	stronglyHypermeth
chrX	18372944	18372945	+	SCML2			Y	0.67	6	0	14	0.67	0.003096	stronglyHypermeth
chrX	18372950	18372951	+	SCML2			Y	0.67	6	0	14	0.67	0.003096	stronglyHypermeth
chrX	39967076	39967077	+			BCOR	Y	0.67	9	0	10	0.67	0.003096	stronglyHypermeth
chrX	54556774	54556775	-	GNL3L	GNL3L	GNL3L	Y	0.67	6	0	14	0.67	0.003096	stronglyHypermeth
chr7	39625896	39625897	-					1	14	0.33	6	0.67	0.003096	stronglyHypermeth
chr6	166218776	166218777	-				Y	0.67	6	0	14	0.67	0.003096	stronglyHypermeth
chr10	1015991	1015992	+					1	14	0.33	6	0.67	0.003096	stronglyHypermeth
chr10	126710729	126710730	+			CTBP2		1	14	0.33	6	0.67	0.003096	stronglyHypermeth
chr16	86612450	86612451	+	FOXL1	FOXL1		Y	0.67	6	0	14	0.67	0.003096	stronglyHypermeth
chr1	64852024	64852025	-					0.92	13	0.25	8	0.67	0.003199	stronglyHypermeth
chr6	121089599	121089600	-					0.92	13	0.25	8	0.67	0.003199	stronglyHypermeth
chr22	48239839	48239840	+					0.92	13	0.25	8	0.67	0.003199	stronglyHypermeth
chr15	41805071	41805072	-		LTK		Y	0.83	12	0.17	12	0.67	0.003329	stronglyHypermeth
chr7	456819	456820	-					0.83	12	0.17	12	0.67	0.003329	stronglyHypermeth
chr17	56686615	56686616	-			TEX14		1	13	0.33	6	0.67	0.00387	stronglyHypermeth
chr11	61300714	61300715	+			SYT7		0.75	8	0.08	12	0.67	0.004438	stronglyHypermeth
chr19	56250604	56250605	-	NLRP9				1	9	0.33	12	0.67	0.0046	stronglyHypermeth
chr12	53108600	53108601	-					1	9	0.33	12	0.67	0.0046	stronglyHypermeth
chrX	153664941	153664942	+	GDI1			Y	1	8	0.33	12	0.67	0.0047	stronglyHypermeth
chrX	136630545	136630546	+					0.67	12	0	8	0.67	0.0047	stronglyHypermeth
chr1	211898444	211898445	+					1	8	0.33	12	0.67	0.0047	stronglyHypermeth
chr7	90228268	90228269	+					0.67	12	0	8	0.67	0.0047	stronglyHypermeth
chr7	117500521	117500522	-			CTTNBP2		0.67	12	0	8	0.67	0.0047	stronglyHypermeth
chr2	654133	654134	-					0.67	12	0	8	0.67	0.0047	stronglyHypermeth
chr14	72939966	72939967	+			RGS6		1	8	0.33	12	0.67	0.0047	stronglyHypermeth
chr14	72939980	72939981	+			RGS6		1	8	0.33	12	0.67	0.0047	stronglyHypermeth
chr14	105509446	105509447	-					1	8	0.33	12	0.67	0.0047	stronglyHypermeth
chr19	21648031	21648032	-					1	8	0.33	12	0.67	0.0047	stronglyHypermeth
chr8	11566525	11566526	+			GATA4	Y	1	8	0.33	12	0.67	0.0047	stronglyHypermeth
chr11	1875257	1875258	+			LSP1		1	8	0.33	12	0.67	0.0047	stronglyHypermeth
chr11	67488241	67488242	-					1	8	0.33	12	0.67	0.0047	stronglyHypermeth
chr11	68192629	68192630	+		LRP5		Y	0.67	12	0	8	0.67	0.0047	stronglyHypermeth
chr17	14151752	14151753	-					1	8	0.33	12	0.67	0.0047	stronglyHypermeth
chr17	71595009	71595010	+			SDK2		0.67	12	0	8	0.67	0.0047	stronglyHypermeth
chr1	7550476	7550477	+			CAMTA1		1	8	0.33	12	0.67	0.0047	stronglyHypermeth
chr18	48725071	48725072	+					0.67	12	0	8	0.67	0.0047	stronglyHypermeth
chrX	48768963	48768964	-	SLC35A2	SLC35A2		Y	0.67	12	0	8	0.67	0.0047	stronglyHypermeth
chr15	74547922	74547923	+			CCDC33		1	8	0.33	12	0.67	0.0047	stronglyHypermeth
chr15	25240230	25240231	-					0.67	12	0	8	0.67	0.0047	stronglyHypermeth
chr7	64800845	64800846	-					1	8	0.33	12	0.67	0.0047	stronglyHypermeth
chr12	29652692	29652693	-					1	8	0.33	12	0.67	0.0047	stronglyHypermeth
chr12	133187569	133187570	+	LRCOL1				1	8	0.33	12	0.67	0.0047	stronglyHypermeth
chr22	43013811	43013812	-					1	8	0.33	12	0.67	0.0047	stronglyHypermeth
chr10	24401705	24401706	-			KIAA1217		1	8	0.33	12	0.67	0.0047	stronglyHypermeth
chr10	131917163	131917164	-					1	8	0.33	12	0.67	0.0047	stronglyHypermeth
chr16	1185424	1185425	-					1	8	0.33	12	0.67	0.0047	stronglyHypermeth
chr16	3610895	3610896	-			NLRC3		1	8	0.33	12	0.67	0.0047	stronglyHypermeth
chrX	117262266	117262267	+					1	12	0.33	6	0.67	0.004902	stronglyHypermeth
chrX	118829463	118829464	-					1	12	0.33	6	0.67	0.004902	stronglyHypermeth
chrX	118829465	118829466	-					1	12	0.33	6	0.67	0.004902	stronglyHypermeth
chrX	118144815	118144816	+			LONRF3		0.67	6	0	12	0.67	0.004902	stronglyHypermeth
chr6	25326297	25326298	-			LRRC16A		0.67	6	0	12	0.67	0.004902	stronglyHypermeth
chr2	38703563	38703564	-					1	12	0.33	6	0.67	0.004902	stronglyHypermeth
chr2	22114289	22114290	-					0.67	6	0	12	0.67	0.004902	stronglyHypermeth
chr2	74229835	74229836	-				Y	0.67	6	0	12	0.67	0.004902	stronglyHypermeth
chr3	53880830	53880831	-	CHDH,IL17RB		IL17RB	Y	0.67	6	0	12	0.67	0.004902	stronglyHypermeth
chr4	686804	686805	-					1	12	0.33	6	0.67	0.004902	stronglyHypermeth
chr4	42258898	42258899	+					1	12	0.33	6	0.67	0.004902	stronglyHypermeth
chr14	21304337	21304338	-					1	12	0.33	6	0.67	0.004902	stronglyHypermeth
chr4	100482373	100482374	-			TRMT10A		0.67	6	0	12	0.67	0.004902	stronglyHypermeth
chr19	2332243	2332244	-			SPPL2B		1	12	0.33	6	0.67	0.004902	stronglyHypermeth
chr19	10016024	10016025	+			OLFM2		1	12	0.33	6	0.67	0.004902	stronglyHypermeth
chr19	16422734	16422735	+					1	12	0.33	6	0.67	0.004902	stronglyHypermeth
chr19	21788347	21788348	-					1	12	0.33	6	0.67	0.004902	stronglyHypermeth
chr9	32999833	32999834	+			APTX		1	12	0.33	6	0.67	0.004902	stronglyHypermeth
chr8	17194765	17194766	+			MTMR7		1	12	0.33	6	0.67	0.004902	stronglyHypermeth
chr8	110916167	110916168	+					1	12	0.33	6	0.67	0.004902	stronglyHypermeth
chr8	37785476	37785477	-					0.67	6	0	12	0.67	0.004902	stronglyHypermeth
chr11	31993337	31993338	+					1	12	0.33	6	0.67	0.004902	stronglyHypermeth
chr11	61277144	61277145	+	LRRC10B	LRRC10B		Y	0.67	6	0	12	0.67	0.004902	stronglyHypermeth
chr17	78972038	78972039	+			CHMP6		1	12	0.33	6	0.67	0.004902	stronglyHypermeth
[truncated: 1 more rows]

## Sheet: Hypo Top2000
chrom	chromstart	chromend	strand	promoter	exon	intron	CpG island	Metformin meth_ratio	Metformin total number of CpG	Control meth_ratio	Control total number of CpG	meth diff	pvalue	classification
chr18	7115916	7115917	-			LAMA1		0	12	1	10	-1	1.546e-06	stronglyHypometh
chr8	697368	697369	-			ERICH1-AS1		0	8	1	12	-1	7.938e-06	stronglyHypometh
chr10	7453897	7453898	-	SFMBT2			Y	0	10	1	10	-1	1.083e-05	stronglyHypometh
chr2	50666709	50666710	+			NRXN1		0	10	1	10	-1	1.083e-05	stronglyHypometh
chr2	202896756	202896757	+					0	6	1	16	-1	1.34e-05	stronglyHypometh
chr9	78711971	78711972	+			PCSK5		0	8	1	10	-1	2.285e-05	stronglyHypometh
chr17	8060958	8060959	+					0	8	1	10	-1	2.285e-05	stronglyHypometh
chr4	107984390	107984391	-					0	8	1	10	-1	2.285e-05	stronglyHypometh
chr5	79937746	79937747	-			DHFR		0	14	1	6	-1	2.58e-05	stronglyHypometh
chr13	114492040	114492041	-			TMEM255B		0	6	1	12	-1	5.387e-05	stronglyHypometh
chr8	142335477	142335478	-					0	12	1	6	-1	5.387e-05	stronglyHypometh
chr16	88566690	88566691	+			ZFPM1		0	12	1	6	-1	5.387e-05	stronglyHypometh
chr7	329960	329961	+	LOC100288524			Y	0	12	1	6	-1	5.387e-05	stronglyHypometh
chr1	228754451	228754452	+				Y	0	12	1	6	-1	5.387e-05	stronglyHypometh
chr5	5359967	5359968	+					0	6	1	12	-1	5.387e-05	stronglyHypometh
chr1	26413812	26413813	-					0	6	1	12	-1	5.387e-05	stronglyHypometh
chr5	155559729	155559730	-					0	6	1	11	-1	8.08e-05	stronglyHypometh
chr12	12052231	12052232	+			RNU6-19		0	6	1	10	-1	0.0001249	stronglyHypometh
chrX	132750850	132750851	-			GPC3		0	10	1	6	-1	0.0001249	stronglyHypometh
chr2	159800035	159800036	-					0	6	1	10	-1	0.0001249	stronglyHypometh
chr19	1307541	1307542	+				Y	0	10	1	6	-1	0.0001249	stronglyHypometh
chr22	24026899	24026900	+			GUSBP11		0	6	1	10	-1	0.0001249	stronglyHypometh
chr5	158009636	158009637	+					0	6	1	10	-1	0.0001249	stronglyHypometh
chr14	56695763	56695764	-			PELI2		0	8	1	7	-1	0.0001554	stronglyHypometh
chr5	2751195	2751196	+	IRX2		IRX2	Y	0	8	1	8	-1	0.0001554	stronglyHypometh
chr8	144680913	144680914	-	TIGD5	TIGD5		Y	0	6	1	8	-1	0.000333	stronglyHypometh
chrX	23756110	23756111	-			ACOT9		0	6	1	8	-1	0.000333	stronglyHypometh
chr16	4514740	4514741	-			NMRAL1		0	10	1	5	-1	0.000333	stronglyHypometh
chr7	372283	372284	-					0	8	1	6	-1	0.000333	stronglyHypometh
chr12	49575612	49575613	+					0	8	1	6	-1	0.000333	stronglyHypometh
chr6	108067976	108067977	+		SCML4			0	6	1	8	-1	0.000333	stronglyHypometh
chr6	140250620	140250621	-					0	6	1	8	-1	0.000333	stronglyHypometh
chr9	140850166	140850167	-		CACNA1B			0	6	1	8	-1	0.000333	stronglyHypometh
chr10	466210	466211	-			DIP2C	Y	0	6	1	8	-1	0.000333	stronglyHypometh
chr4	14656982	14656983	+					0	8	1	6	-1	0.000333	stronglyHypometh
chr4	41869389	41869390	-				Y	0	8	1	6	-1	0.000333	stronglyHypometh
chr6	10945197	10945198	+			SYCP2L		0	8	1	6	-1	0.000333	stronglyHypometh
chr6	51322020	51322021	-					0	6	1	8	-1	0.000333	stronglyHypometh
chr11	65553851	65553852	-	OVOL1			Y	0	6	1	8	-1	0.000333	stronglyHypometh
chr11	65553858	65553859	-	OVOL1			Y	0	6	1	8	-1	0.000333	stronglyHypometh
chr20	32286547	32286548	+					0	6	1	8	-1	0.000333	stronglyHypometh
chr2	175111969	175111970	+			OLA1		0	8	1	6	-1	0.000333	stronglyHypometh
chr2	237225703	237225704	+					0	8	1	6	-1	0.000333	stronglyHypometh
chr2	242755750	242755751	-		NEU4		Y	0	6	1	8	-1	0.000333	stronglyHypometh
chr5	26085741	26085742	-					0	8	1	6	-1	0.000333	stronglyHypometh
chr5	37322574	37322575	+			NUP155		0	8	1	6	-1	0.000333	stronglyHypometh
chr19	17743050	17743051	-			UNC13A		0	6	1	8	-1	0.000333	stronglyHypometh
chr15	74425523	74425524	+		ISLR2		Y	0	6	1	8	-1	0.000333	stronglyHypometh
chr15	102151686	102151687	-					0	8	1	6	-1	0.000333	stronglyHypometh
chr22	17537992	17537993	+		CECR7			0	6	1	8	-1	0.000333	stronglyHypometh
chr22	29985809	29985810	-					0	6	1	8	-1	0.000333	stronglyHypometh
chr22	40338305	40338306	+			GRAP2		0	8	1	6	-1	0.000333	stronglyHypometh
chr7	110586901	110586902	-			IMMP2L		0	7	1	7	-1	0.0005828	stronglyHypometh
chr9	139859057	139859058	-					0	7	1	6	-1	0.0005828	stronglyHypometh
chr3	123810423	123810424	+					0	7	1	6	-1	0.0005828	stronglyHypometh
chr19	1307547	1307548	+				Y	0	7	1	6	-1	0.0005828	stronglyHypometh
chr21	47939976	47939977	+			DIP2A		0	8	1	5	-1	0.000777	stronglyHypometh
chr7	570228	570229	-					0	8	1	5	-1	0.000777	stronglyHypometh
chr1	205711846	205711847	+			NUCKS1		0	8	1	5	-1	0.000777	stronglyHypometh
chr1	26842850	26842851	-					0	5	1	8	-1	0.000777	stronglyHypometh
chr7	66123823	66123824	-					0	5	1	7	-1	0.001263	stronglyHypometh
chr10	129889744	129889745	+					0	7	1	5	-1	0.001263	stronglyHypometh
chr14	24538653	24538654	+		LRRC16B			0	5	1	7	-1	0.001263	stronglyHypometh
chr5	177187338	177187339	-			FAM153A		0	5	1	7	-1	0.001263	stronglyHypometh
chr13	22107652	22107653	-			MICU2		0	6	1	5	-1	0.002165	stronglyHypometh
chr13	52653670	52653671	+			NEK5		0	6	1	5	-1	0.002165	stronglyHypometh
chr13	52653679	52653680	+			NEK5		0	6	1	5	-1	0.002165	stronglyHypometh
chr13	79176050	79176051	+		POU4F1	RNF219-AS1	Y	0	6	1	5	-1	0.002165	stronglyHypometh
chr8	70720063	70720064	-			SLCO5A1		0	5	1	6	-1	0.002165	stronglyHypometh
chr8	13472830	13472831	-					0	6	1	6	-1	0.002165	stronglyHypometh
chr3	50383489	50383490	+	ZMYND10				0	5	1	6	-1	0.002165	stronglyHypometh
chrX	18412287	18412288	+					0	6	1	5	-1	0.002165	stronglyHypometh
chrX	28705664	28705665	+			IL1RAPL1		0	6	1	6	-1	0.002165	stronglyHypometh
chr12	133199322	133199323	+					0	5	1	6	-1	0.002165	stronglyHypometh
chr6	137834607	137834608	-					0	6	1	6	-1	0.002165	stronglyHypometh
chr1	214928803	214928804	+					0	6	1	6	-1	0.002165	stronglyHypometh
chr7	155325207	155325208	+			CNPY1		0	5	1	6	-1	0.002165	stronglyHypometh
chr7	155839086	155839087	-					0	6	1	6	-1	0.002165	stronglyHypometh
chr9	38609241	38609242	+			ANKRD18A		0	5	1	6	-1	0.002165	stronglyHypometh
chr9	138887411	138887412	-					0	6	1	6	-1	0.002165	stronglyHypometh
chr10	19777968	19777969	+					0	6	1	5	-1	0.002165	stronglyHypometh
chr10	36948066	36948067	+					0	6	1	6	-1	0.002165	stronglyHypometh
chr10	104051897	104051898	-			GBF1		0	6	1	6	-1	0.002165	stronglyHypometh
chr4	25091111	25091112	-					0	5	1	6	-1	0.002165	stronglyHypometh
chr4	1107323	1107324	-	RNF212	RNF212		Y	0	6	1	6	-1	0.002165	stronglyHypometh
chr4	12066739	12066740	-					0	6	1	6	-1	0.002165	stronglyHypometh
chr14	23499589	23499590	+			PSMB5		0	5	1	6	-1	0.002165	stronglyHypometh
chr14	99180648	99180649	-			C14orf177		0	6	1	5	-1	0.002165	stronglyHypometh
chr14	19083589	19083590	+					0	6	1	6	-1	0.002165	stronglyHypometh
chr14	102068809	102068810	-					0	6	1	6	-1	0.002165	stronglyHypometh
chr17	78995853	78995854	-					0	6	1	5	-1	0.002165	stronglyHypometh
chr17	3755194	3755195	-					0	6	1	6	-1	0.002165	stronglyHypometh
chrX	144599110	144599111	-					0	6	1	6	-1	0.002165	stronglyHypometh
chrX	153201725	153201726	+			RENBP		0	6	1	6	-1	0.002165	stronglyHypometh
chr11	65939300	65939301	+			PACS1		0	6	1	6	-1	0.002165	stronglyHypometh
chr11	130189186	130189187	-					0	6	1	6	-1	0.002165	stronglyHypometh
chr3	193135601	193135602	-			ATP13A4		0	6	1	5	-1	0.002165	stronglyHypometh
chr18	12416768	12416769	+			SLMO1		0	5	1	6	-1	0.002165	stronglyHypometh
chr18	11149070	11149071	-	PIEZO2			Y	0	6	1	6	-1	0.002165	stronglyHypometh
chr20	25064038	25064039	+				Y	0	6	1	6	-1	0.002165	stronglyHypometh
chr2	181264239	181264240	+					0	6	1	6	-1	0.002165	stronglyHypometh
chr1	101463045	101463046	+			DPH5		0	6	1	6	-1	0.002165	stronglyHypometh
chr19	17551160	17551161	-			TMEM221		0	6	1	5	-1	0.002165	stronglyHypometh
chr19	2721799	2721800	+	DIRAS1				0	6	1	6	-1	0.002165	stronglyHypometh
chr19	35368089	35368090	+					0	6	1	6	-1	0.002165	stronglyHypometh
chr15	27649105	27649106	-			GABRG3		0	5	1	6	-1	0.002165	stronglyHypometh
chr15	27649133	27649134	-			GABRG3		0	5	1	6	-1	0.002165	stronglyHypometh
chr15	59754293	59754294	+			FAM81A		0	6	1	6	-1	0.002165	stronglyHypometh
chr22	23802880	23802881	-				Y	0	5	1	6	-1	0.002165	stronglyHypometh
chr22	40672243	40672244	-			TNRC6B		0	6	1	6	-1	0.002165	stronglyHypometh
chr22	51055539	51055540	-					0	6	1	6	-1	0.002165	stronglyHypometh
chr8	39851936	39851937	+			IDO2		0	5	1	5	-1	0.007937	stronglyHypometh
chrX	52865824	52865825	-					0	5	1	5	-1	0.007937	stronglyHypometh
chrX	55126314	55126315	+					0	5	1	5	-1	0.007937	stronglyHypometh
chr6	108323700	108323701	+					0	5	1	5	-1	0.007937	stronglyHypometh
chr1	143122793	143122794	-					0	5	1	5	-1	0.007937	stronglyHypometh
chr9	91411328	91411329	+					0	5	1	5	-1	0.007937	stronglyHypometh
chr10	10755718	10755719	+					0	5	1	5	-1	0.007937	stronglyHypometh
chr10	119691702	119691703	+					0	5	1	5	-1	0.007937	stronglyHypometh
chr4	14639714	14639715	+					0	5	1	5	-1	0.007937	stronglyHypometh
chr18	19229665	19229666	+					0	5	1	5	-1	0.007937	stronglyHypometh
chr20	57464571	57464572	-	GNAS		GNAS	Y	0	5	1	5	-1	0.007937	stronglyHypometh
chr20	57464742	57464743	-	GNAS		GNAS	Y	0	5	1	5	-1	0.007937	stronglyHypometh
chr20	57464773	57464774	-	GNAS		GNAS	Y	0	5	1	5	-1	0.007937	stronglyHypometh
chr20	57464780	57464781	-	GNAS		GNAS	Y	0	5	1	5	-1	0.007937	stronglyHypometh
chr20	61638048	61638049	-	BHLHE23	BHLHE23		Y	0	5	1	5	-1	0.007937	stronglyHypometh
chr5	9900817	9900818	+			LOC285692		0	5	1	5	-1	0.007937	stronglyHypometh
chr1	76163268	76163269	+					0	5	1	5	-1	0.007937	stronglyHypometh
chr4	155702930	155702931	+	RBM46		RBM46	Y	0	5	1	5	-1	0.007937	stronglyHypometh
chr19	3355450	3355451	+					0	5	1	5	-1	0.007937	stronglyHypometh
chr5	121819275	121819276	+					0	5	1	5	-1	0.007937	stronglyHypometh
chr1	34642745	34642746	-	C1orf94	C1orf94	C1orf94	Y	0.05	21	1	8	-0.95	2.097e-06	stronglyHypometh
chr7	1276424	1276425	-		UNCX		Y	0	12	0.92	12	-0.92	9.615e-06	stronglyHypometh
chr2	51931012	51931013	-					0	6	0.91	11	-0.91	0.0005656	stronglyHypometh
chr22	50087700	50087701	-					0.09	11	1	5	-0.91	0.001374	stronglyHypometh
chr9	41348925	41348926	-					0.1	10	1	8	-0.9	0.0004114	stronglyHypometh
chr13	108064081	108064082	+			FAM155A		0.1	10	1	6	-0.9	0.0008741	stronglyHypometh
chr10	73730206	73730207	+			CHST3		0.1	10	1	6	-0.9	0.0008741	stronglyHypometh
chr10	128292771	128292772	-					0.1	10	1	6	-0.9	0.0008741	stronglyHypometh
chr11	68627958	68627959	-					0.1	10	1	6	-0.9	0.0008741	stronglyHypometh
chr16	1076036	1076037	+					0.1	10	1	5	-0.9	0.001998	stronglyHypometh
chr15	93401486	93401487	+					0	8	0.89	18	-0.89	2.88e-05	stronglyHypometh
chr13	113751064	113751065	-			MCF2L	Y	0.11	18	1	6	-0.89	0.000208	stronglyHypometh
chr17	63053518	63053519	-	GNA13				0.11	18	1	5	-0.89	0.0006241	stronglyHypometh
chr13	114455176	114455177	-				Y	0.11	9	1	6	-0.89	0.001399	stronglyHypometh
chr8	142070692	142070693	+					0	6	0.89	9	-0.89	0.001399	stronglyHypometh
chrX	28339011	28339012	+					0	6	0.89	9	-0.89	0.001399	stronglyHypometh
chr14	90154537	90154538	+					0	6	0.89	9	-0.89	0.001399	stronglyHypometh
chr17	51710337	51710338	-					0.11	9	1	5	-0.89	0.002997	stronglyHypometh
chrX	53493182	53493183	+					0	8	0.88	16	-0.88	6.119e-05	stronglyHypometh
chr15	93832728	93832729	-					0	8	0.88	16	-0.88	6.119e-05	stronglyHypometh
chr19	14321943	14321944	+					0	9	0.88	8	-0.88	0.0004114	stronglyHypometh
chr6	107528385	107528386	+			PDSS2		0.12	8	1	7	-0.88	0.001399	stronglyHypometh
chr17	27217529	27217530	-			FLOT2		0.12	8	1	7	-0.88	0.001399	stronglyHypometh
chr19	5325741	5325742	-			PTPRS		0.12	8	1	8	-0.88	0.001399	stronglyHypometh
chr19	11079707	11079708	+			SMARCA4		0.12	8	1	7	-0.88	0.001399	stronglyHypometh
chr8	57459624	57459625	-			LOC100507632		0	5	0.88	8	-0.88	0.004662	stronglyHypometh
chr8	1682681	1682682	-					0.12	8	1	5	-0.88	0.004662	stronglyHypometh
chr8	144923725	144923726	-	NRBP2			Y	0.12	8	1	5	-0.88	0.004662	stronglyHypometh
chr16	60677613	60677614	-					0.12	8	1	5	-0.88	0.004662	stronglyHypometh
chr10	98923881	98923882	-			ARHGAP19-SLIT1,SLIT1		0	5	0.88	8	-0.88	0.004662	stronglyHypometh
chr11	65589291	65589292	+					0	6	0.88	8	-0.88	0.004662	stronglyHypometh
chr11	66812370	66812371	-			SYT12		0.12	8	1	5	-0.88	0.004662	stronglyHypometh
chr19	8174067	8174068	-			FBN3		0.12	8	1	5	-0.88	0.004662	stronglyHypometh
chr5	174221703	174221704	+					0.12	8	1	5	-0.88	0.004662	stronglyHypometh
chr16	54244549	54244550	+					0	6	0.87	30	-0.87	0.0001078	stronglyHypometh
chr16	8820178	8820179	-			ABAT		0.14	14	1	10	-0.86	6.73e-05	stronglyHypometh
chrX	153672364	153672365	-	FAM50A			Y	0	10	0.86	14	-0.86	6.73e-05	stronglyHypometh
chr5	164216435	164216436	+					0.14	14	1	10	-0.86	6.73e-05	stronglyHypometh
chr2	128595609	128595610	+					0.14	7	1	16	-0.86	6.934e-05	stronglyHypometh
chr15	28202818	28202819	+		OCA2			0.14	7	1	14	-0.86	0.000129	stronglyHypometh
chr1	179713319	179713320	+			FAM163A	Y	0	8	0.86	14	-0.86	0.0001407	stronglyHypometh
chr22	19136563	19136564	-		GSC2		Y	0	8	0.86	14	-0.86	0.0001407	stronglyHypometh
chr4	184477663	184477664	-					0	6	0.86	28	-0.86	0.0001561	stronglyHypometh
chrX	147988320	147988321	-			AFF2		0	12	0.86	7	-0.86	0.000258	stronglyHypometh
chr22	45412574	45412575	-					0	11	0.86	7	-0.86	0.0003771	stronglyHypometh
chr21	33854068	33854069	-			EVA1C		0	6	0.86	14	-0.86	0.0007224	stronglyHypometh
chr10	115350622	115350623	+		NRAP			0.14	14	1	6	-0.86	0.0007224	stronglyHypometh
chr3	172585725	172585726	-					0.14	14	1	6	-0.86	0.0007224	stronglyHypometh
chrX	91237844	91237845	+			PCDH11X		0.14	7	1	9	-0.86	0.0008741	stronglyHypometh
chr10	21865296	21865297	-			MLLT10		0.14	7	1	8	-0.86	0.001399	stronglyHypometh
chr2	33231542	33231543	+			LTBP1		0.14	7	1	8	-0.86	0.001399	stronglyHypometh
chr17	1395653	1395654	-	MYO1C		MYO1C		0.14	7	1	8	-0.86	0.001399	stronglyHypometh
chr4	120386907	120386908	+			LOC645513		0	8	0.86	7	-0.86	0.001399	stronglyHypometh
chr22	42857306	42857307	+					0.14	7	1	8	-0.86	0.001399	stronglyHypometh
chr16	21534153	21534154	+					0	5	0.86	14	-0.86	0.001806	stronglyHypometh
chr17	63625336	63625337	-					0	5	0.86	14	-0.86	0.001806	stronglyHypometh
chr8	135107499	135107500	-					0	7	0.86	7	-0.86	0.004662	stronglyHypometh
chr8	135477011	135477012	+				Y	0	6	0.86	7	-0.86	0.004662	stronglyHypometh
chr3	60159423	60159424	-			FHIT		0	6	0.86	7	-0.86	0.004662	stronglyHypometh
chrX	53564535	53564536	+		HUWE1			0.14	7	1	7	-0.86	0.004662	stronglyHypometh
chr16	61937465	61937466	+			CDH8		0	6	0.86	7	-0.86	0.004662	stronglyHypometh
chr12	101775079	101775080	+			UTP20		0	6	0.86	7	-0.86	0.004662	stronglyHypometh
chr1	223707615	223707616	+					0.14	7	1	6	-0.86	0.004662	stronglyHypometh
chr10	80781826	80781827	+			ZMIZ1-AS1		0.14	7	1	6	-0.86	0.004662	stronglyHypometh
chr2	116198386	116198387	+			DPP10		0.14	7	1	6	-0.86	0.004662	stronglyHypometh
chr14	92853169	92853170	-			SLC24A4		0.14	7	1	6	-0.86	0.004662	stronglyHypometh
chr17	13719004	13719005	+					0.14	7	1	7	-0.86	0.004662	stronglyHypometh
chr17	65611799	65611800	-			PITPNC1		0.14	7	1	6	-0.86	0.004662	stronglyHypometh
chr1	40098816	40098817	-			HEYL		0	6	0.86	7	-0.86	0.004662	stronglyHypometh
chr19	23385370	23385371	+					0	6	0.86	7	-0.86	0.004662	stronglyHypometh
chr15	89921749	89921750	+	LOC254559		LOC254559	Y	0.14	7	1	6	-0.86	0.004662	stronglyHypometh
chr13	113813731	113813732	+	PROZ		PROZ		0.14	7	1	5	-0.86	0.01515	stronglyHypometh
chr21	47053542	47053543	-				Y	0.14	7	1	5	-0.86	0.01515	stronglyHypometh
chr16	30137300	30137301	-					0.14	7	1	5	-0.86	0.01515	stronglyHypometh
chr16	75569972	75569973	-	CHST5				0.14	7	1	5	-0.86	0.01515	stronglyHypometh
chr16	85551835	85551836	+					0.14	7	1	5	-0.86	0.01515	stronglyHypometh
chr16	5301357	5301358	+					0	5	0.86	7	-0.86	0.01515	stronglyHypometh
chr16	70349044	70349045	+			DDX19B		0	5	0.86	7	-0.86	0.01515	stronglyHypometh
chr12	122299723	122299724	-			HPD		0.14	7	1	5	-0.86	0.01515	stronglyHypometh
chr12	123390813	123390814	+					0.14	7	1	5	-0.86	0.01515	stronglyHypometh
chr12	62620228	62620229	+					0	5	0.86	7	-0.86	0.01515	stronglyHypometh
chr10	107496626	107496627	+					0.14	7	1	5	-0.86	0.01515	stronglyHypometh
chr2	16509186	16509187	+					0	5	0.86	7	-0.86	0.01515	stronglyHypometh
chr14	104714305	104714306	+					0	5	0.86	7	-0.86	0.01515	stronglyHypometh
chr14	105885672	105885673	-	MTA1				0	5	0.86	7	-0.86	0.01515	stronglyHypometh
chr17	33814265	33814266	+	SLFN12L		SLFN12L	Y	0.14	7	1	5	-0.86	0.01515	stronglyHypometh
chr3	169227592	169227593	-			MECOM		0	5	0.86	7	-0.86	0.01515	stronglyHypometh
chr18	13838277	13838278	-					0.14	7	1	5	-0.86	0.01515	stronglyHypometh
chr18	55635623	55635624	+					0	5	0.86	7	-0.86	0.01515	stronglyHypometh
chr20	33774092	33774093	+					0.14	7	1	5	-0.86	0.01515	stronglyHypometh
chr20	39573434	39573435	-					0	5	0.86	7	-0.86	0.01515	stronglyHypometh
chr20	50827032	50827033	-					0	5	0.86	7	-0.86	0.01515	stronglyHypometh
chr4	102412086	102412087	+					0	5	0.86	7	-0.86	0.01515	stronglyHypometh
chr19	4959705	4959706	-			UHRF1		0	5	0.86	7	-0.86	0.01515	stronglyHypometh
chr5	153675907	153675908	-			GALNT10		0.14	7	1	5	-0.86	0.01515	stronglyHypometh
chr5	159756449	159756450	+					0	5	0.86	7	-0.86	0.01515	stronglyHypometh
chr16	62778817	62778818	+					0	8	0.85	13	-0.85	0.0002211	stronglyHypometh
chr16	15051648	15051649	+					0	6	0.85	26	-0.85	0.0002317	stronglyHypometh
chr17	29610326	29610327	+			NF1		0	14	0.83	12	-0.83	1.243e-05	stronglyHypometh
chr7	34480365	34480366	-			NPSR1-AS1		0.17	12	1	12	-0.83	6.73e-05	stronglyHypometh
chr10	105157378	105157379	+	PDCD11		PDCD11		0.17	12	1	11	-0.83	6.73e-05	stronglyHypometh
chr17	37265484	37265485	+			PLXDC1		0.17	12	1	12	-0.83	6.73e-05	stronglyHypometh
chr20	61032185	61032186	+					0	11	0.83	12	-0.83	6.73e-05	stronglyHypometh
chr3	58448359	58448360	-					0.17	12	1	10	-0.83	0.0001036	stronglyHypometh
chr12	54398518	54398519	-					0	10	0.83	12	-0.83	0.0001036	stronglyHypometh
chr6	169539771	169539772	-				Y	0.17	12	1	10	-0.83	0.0001036	stronglyHypometh
chr4	155965522	155965523	-					0	10	0.83	12	-0.83	0.0001036	stronglyHypometh
chr13	74645649	74645650	+			KLF12		0.17	6	1	12	-0.83	0.0007003	stronglyHypometh
chr17	15164938	15164939	+	PMP22		PMP22		0	12	0.83	6	-0.83	0.0007003	stronglyHypometh
chr8	47335309	47335310	-					0	8	0.83	12	-0.83	0.0007145	stronglyHypometh
chr16	2391934	2391935	+			ABCA17P	Y	0.17	12	1	8	-0.83	0.0007145	stronglyHypometh
chr7	322835	322836	-					0.17	12	1	8	-0.83	0.0007145	stronglyHypometh
chr1	161251374	161251375	-			PCP4L1		0.17	12	1	7	-0.83	0.0007145	stronglyHypometh
chr14	101165961	101165962	-					0	8	0.83	12	-0.83	0.0007145	stronglyHypometh
chr17	36234954	36234955	-			LOC284100		0.17	12	1	8	-0.83	0.0007145	stronglyHypometh
chr11	850420	850421	-			TSPAN4	Y	0.17	12	1	8	-0.83	0.0007145	stronglyHypometh
chr11	850423	850424	-			TSPAN4	Y	0.17	12	1	8	-0.83	0.0007145	stronglyHypometh
chr11	850428	850429	-			TSPAN4	Y	0.17	12	1	8	-0.83	0.0007145	stronglyHypometh
chr11	850445	850446	-			TSPAN4	Y	0.17	12	1	8	-0.83	0.0007145	stronglyHypometh
chr11	850451	850452	-			TSPAN4	Y	0.17	12	1	8	-0.83	0.0007145	stronglyHypometh
chr11	850430	850431	-			TSPAN4	Y	0.17	12	1	7	-0.83	0.0007145	stronglyHypometh
chr2	202807989	202807990	-					0	8	0.83	12	-0.83	0.0007145	stronglyHypometh
chr5	170743513	170743514	-				Y	0	10	0.83	6	-0.83	0.001374	stronglyHypometh
chrX	64857109	64857110	+					0.17	12	1	6	-0.83	0.001508	stronglyHypometh
chr16	1491388	1491389	+			CCDC154		0	6	0.83	12	-0.83	0.001508	stronglyHypometh
chr7	27206375	27206376	-			HOXA10-HOXA9	Y	0.17	12	1	6	-0.83	0.001508	stronglyHypometh
chr6	155029123	155029124	-					0	6	0.83	12	-0.83	0.001508	stronglyHypometh
chr1	154645465	154645466	-					0.17	12	1	6	-0.83	0.001508	stronglyHypometh
chr9	126521330	126521331	+			DENND1A		0.17	12	1	6	-0.83	0.001508	stronglyHypometh
chr14	101089630	101089631	-					0	6	0.83	12	-0.83	0.001508	stronglyHypometh
chr6	1595737	1595738	-					0.17	12	1	6	-0.83	0.001508	stronglyHypometh
chr11	9843931	9843932	+			SBF2		0.17	12	1	6	-0.83	0.001508	stronglyHypometh
chr19	51843832	51843833	-		VSIG10L		Y	0	6	0.83	12	-0.83	0.001508	stronglyHypometh
chr19	51843852	51843853	-		VSIG10L		Y	0	6	0.83	12	-0.83	0.001508	stronglyHypometh
chr19	51228357	51228358	-		CLEC11A		Y	0.17	12	1	6	-0.83	0.001508	stronglyHypometh
chr19	51228359	51228360	-		CLEC11A		Y	0.17	12	1	6	-0.83	0.001508	stronglyHypometh
chr19	51228369	51228370	-		CLEC11A		Y	0.17	12	1	6	-0.83	0.001508	stronglyHypometh
chr5	141674358	141674359	-					0	6	0.83	12	-0.83	0.001508	stronglyHypometh
chr3	2140731	2140732	-	CNTN4		CNTN4	Y	0	9	0.83	6	-0.83	0.001998	stronglyHypometh
chr4	41752475	41752476	+				Y	0	9	0.83	6	-0.83	0.001998	stronglyHypometh
chr8	137769477	137769478	+					0.17	6	1	8	-0.83	0.002997	stronglyHypometh
chr9	36492580	36492581	-					0.17	6	1	8	-0.83	0.002997	stronglyHypometh
chr10	24609753	24609754	+			KIAA1217		0.17	6	1	8	-0.83	0.002997	stronglyHypometh
chr10	122829191	122829192	-					0.17	6	1	8	-0.83	0.002997	stronglyHypometh
chr2	69225196	69225197	-					0.17	6	1	8	-0.83	0.002997	stronglyHypometh
chr14	66378678	66378679	-					0	8	0.83	6	-0.83	0.002997	stronglyHypometh
chr14	101924416	101924417	+				Y	0.17	6	1	8	-0.83	0.002997	stronglyHypometh
chr17	76798237	76798238	+			USP36	Y	0.17	6	1	8	-0.83	0.002997	stronglyHypometh
chr4	169450218	169450219	+			PALLD		0.17	6	1	8	-0.83	0.002997	stronglyHypometh
chr19	4133564	4133565	-					0	8	0.83	6	-0.83	0.002997	stronglyHypometh
chr19	4133575	4133576	-					0	8	0.83	6	-0.83	0.002997	stronglyHypometh
chr12	32008863	32008864	-					0	5	0.83	12	-0.83	0.003394	stronglyHypometh
chr12	113763619	113763620	-			SLC24A6		0	5	0.83	12	-0.83	0.003394	stronglyHypometh
chr9	133519084	133519085	-					0.17	12	1	5	-0.83	0.003394	stronglyHypometh
chr2	233793231	233793232	+	NGEF		NGEF	Y	0.17	12	1	5	-0.83	0.003394	stronglyHypometh
chrX	31122646	31122647	-					0	7	0.83	6	-0.83	0.004662	stronglyHypometh
chr16	3290828	3290829	-					0.17	6	1	7	-0.83	0.004662	stronglyHypometh
chr16	56475396	56475397	-			NUDT21		0	7	0.83	6	-0.83	0.004662	stronglyHypometh
chr7	27285059	27285060	-			EVX1	Y	0	7	0.83	6	-0.83	0.004662	stronglyHypometh
chr4	544605	544606	-					0.17	6	1	7	-0.83	0.004662	stronglyHypometh
chr17	3617376	3617377	-					0.17	6	1	7	-0.83	0.004662	stronglyHypometh
chr6	15866380	15866381	+					0	7	0.83	6	-0.83	0.004662	stronglyHypometh
chr11	106178735	106178736	+					0	7	0.83	6	-0.83	0.004662	stronglyHypometh
chr5	532990	532991	+					0.17	6	1	7	-0.83	0.004662	stronglyHypometh
chr1	11938850	11938851	+					0	7	0.83	6	-0.83	0.004662	stronglyHypometh
chr4	141093662	141093663	-					0.17	6	1	7	-0.83	0.004662	stronglyHypometh
chr5	150051150	150051151	-			MYOZ3	Y	0.17	6	1	7	-0.83	0.004662	stronglyHypometh
chr13	53114714	53114715	-			TPTE2P3		0.17	6	1	5	-0.83	0.01515	stronglyHypometh
chr13	99428722	99428723	-					0	5	0.83	6	-0.83	0.01515	stronglyHypometh
chr8	11779776	11779777	+					0.17	6	1	5	-0.83	0.01515	stronglyHypometh
chr8	55952673	55952674	-					0.17	6	1	6	-0.83	0.01515	stronglyHypometh
chr8	125826709	125826710	-					0.17	6	1	6	-0.83	0.01515	stronglyHypometh
chr21	45866036	45866037	-					0	5	0.83	6	-0.83	0.01515	stronglyHypometh
chr3	25216031	25216032	-					0	5	0.83	6	-0.83	0.01515	stronglyHypometh
chr3	32860211	32860212	-	TRIM71	TRIM71		Y	0.17	6	1	5	-0.83	0.01515	stronglyHypometh
chr3	49459636	49459637	-	AMT	AMT	AMT		0.17	6	1	5	-0.83	0.01515	stronglyHypometh
chr3	49459656	49459657	-	AMT	AMT	AMT		0.17	6	1	5	-0.83	0.01515	stronglyHypometh
chr3	49459799	49459800	-	AMT	NICN1,AMT			0.17	6	1	5	-0.83	0.01515	stronglyHypometh
chrX	15371658	15371659	+			FIGF,PIR-FIGF		0.17	6	1	5	-0.83	0.01515	stronglyHypometh
chrX	4643323	4643324	+					0.17	6	1	6	-0.83	0.01515	stronglyHypometh
chr16	22166013	22166014	-			VWA3A		0.17	6	1	5	-0.83	0.01515	stronglyHypometh
chr16	33039468	33039469	+				Y	0	5	0.83	6	-0.83	0.01515	stronglyHypometh
chr16	33039484	33039485	+				Y	0	5	0.83	6	-0.83	0.01515	stronglyHypometh
chr16	50727668	50727669	-					0.17	6	1	5	-0.83	0.01515	stronglyHypometh
chr16	24921751	24921752	+		SLC5A11			0	6	0.83	6	-0.83	0.01515	stronglyHypometh
chr7	35297169	35297170	+				Y	0.17	6	1	5	-0.83	0.01515	stronglyHypometh
chr7	71580668	71580669	+			CALN1		0	5	0.83	6	-0.83	0.01515	stronglyHypometh
chr7	4176994	4176995	+			SDK1		0.17	6	1	6	-0.83	0.01515	stronglyHypometh
chr7	45223017	45223018	+		RAMP3			0	6	0.83	6	-0.83	0.01515	stronglyHypometh
chr12	57184650	57184651	-					0.17	6	1	5	-0.83	0.01515	stronglyHypometh
chr12	63510146	63510147	-					0	5	0.83	6	-0.83	0.01515	stronglyHypometh
chr12	113030224	113030225	+					0.17	6	1	5	-0.83	0.01515	stronglyHypometh
chr12	118356449	118356450	-			KSR2		0.17	6	1	5	-0.83	0.01515	stronglyHypometh
chr12	7865459	7865460	-			DPPA3		0.17	6	1	6	-0.83	0.01515	stronglyHypometh
chr6	131947089	131947090	-			MED23		0	6	0.83	6	-0.83	0.01515	stronglyHypometh
chr1	239576269	239576270	+					0	6	0.83	6	-0.83	0.01515	stronglyHypometh
chr7	129418837	129418838	+				Y	0	6	0.83	6	-0.83	0.01515	stronglyHypometh
chr7	150979467	150979468	-					0.17	6	1	6	-0.83	0.01515	stronglyHypometh
chr9	6799327	6799328	+			KDM4C		0	5	0.83	6	-0.83	0.01515	stronglyHypometh
chr9	19634536	19634537	+			SLC24A2		0.17	6	1	5	-0.83	0.01515	stronglyHypometh
chr10	39153885	39153886	-					0	5	0.83	6	-0.83	0.01515	stronglyHypometh
chr10	98517098	98517099	-					0.17	6	1	5	-0.83	0.01515	stronglyHypometh
chr10	134607817	134607818	+				Y	0.17	6	1	6	-0.83	0.01515	stronglyHypometh
chr2	26398506	26398507	-			GAREML		0	5	0.83	6	-0.83	0.01515	stronglyHypometh
chr2	52098354	52098355	-					0.17	6	1	5	-0.83	0.01515	stronglyHypometh
chr2	43022552	43022553	-					0.17	6	1	6	-0.83	0.01515	stronglyHypometh
chr4	7373349	7373350	-			SORCS2		0.17	6	1	6	-0.83	0.01515	stronglyHypometh
chr17	58844866	58844867	-			BCAS3		0	5	0.83	6	-0.83	0.01515	stronglyHypometh
chr17	3755247	3755248	-					0.17	6	1	6	-0.83	0.01515	stronglyHypometh
chr17	16492307	16492308	+					0	6	0.83	6	-0.83	0.01515	stronglyHypometh
chrX	118802029	118802030	-			SEPT6		0	5	0.83	6	-0.83	0.01515	stronglyHypometh
chrX	118802183	118802184	-			SEPT6		0	5	0.83	6	-0.83	0.01515	stronglyHypometh
chrX	152715040	152715041	-			HAUS7		0	5	0.83	6	-0.83	0.01515	stronglyHypometh
chrX	109002294	109002295	-					0.17	6	1	6	-0.83	0.01515	stronglyHypometh
chrX	153289394	153289395	-		MECP2			0	6	0.83	6	-0.83	0.01515	stronglyHypometh
chr6	40125536	40125537	-					0	5	0.83	6	-0.83	0.01515	stronglyHypometh
chr11	19453541	19453542	+			NAV2		0.17	6	1	5	-0.83	0.01515	stronglyHypometh
chr11	41964153	41964154	+					0.17	6	1	5	-0.83	0.01515	stronglyHypometh
chr11	48593285	48593286	+					0	5	0.83	6	-0.83	0.01515	stronglyHypometh
chr11	61673185	61673186	+			RAB3IL1		0.17	6	1	5	-0.83	0.01515	stronglyHypometh
chr3	179243487	179243488	+					0.17	6	1	5	-0.83	0.01515	stronglyHypometh
chr3	118437598	118437599	+					0.17	6	1	6	-0.83	0.01515	stronglyHypometh
chr18	44843153	44843154	-					0	5	0.83	6	-0.83	0.01515	stronglyHypometh
chr18	53623390	53623391	-					0.17	6	1	5	-0.83	0.01515	stronglyHypometh
chr5	38166091	38166092	-					0	5	0.83	6	-0.83	0.01515	stronglyHypometh
chr1	2268662	2268663	-			MORN1		0.17	6	1	5	-0.83	0.01515	stronglyHypometh
chr1	11519234	11519235	+					0	5	0.83	6	-0.83	0.01515	stronglyHypometh
chr1	11918396	11918397	-	NPPB	NPPB			0	5	0.83	6	-0.83	0.01515	stronglyHypometh
chr1	11918406	11918407	-	NPPB	NPPB			0	5	0.83	6	-0.83	0.01515	stronglyHypometh
chr1	13504122	13504123	+					0	5	0.83	6	-0.83	0.01515	stronglyHypometh
chr1	42877542	42877543	-			RIMKLA		0.17	6	1	5	-0.83	0.01515	stronglyHypometh
chr1	3117277	3117278	-			PRDM16		0.17	6	1	6	-0.83	0.01515	stronglyHypometh
chr1	7265124	7265125	-			CAMTA1		0	6	0.83	6	-0.83	0.01515	stronglyHypometh
chr1	63737524	63737525	+			LINC00466		0	6	0.83	6	-0.83	0.01515	stronglyHypometh
chr4	145358312	145358313	-					0	5	0.83	6	-0.83	0.01515	stronglyHypometh
chr4	191004988	191004989	-	DUX4,DUX2,DUX4L6,DUX4L5,DUX4L4,DUX4L3,DUX4L2			Y	0.17	6	1	5	-0.83	0.01515	stronglyHypometh
chr19	693311	693312	+			PRSS57		0.17	6	1	5	-0.83	0.01515	stronglyHypometh
chr19	6869764	6869765	+					0	5	0.83	6	-0.83	0.01515	stronglyHypometh
chr19	53276918	53276919	+			ZNF600		0.17	6	1	6	-0.83	0.01515	stronglyHypometh
chr15	67120956	67120957	-					0.17	6	1	5	-0.83	0.01515	stronglyHypometh
chr22	20139442	20139443	-					0	6	0.83	6	-0.83	0.01515	stronglyHypometh
chr22	31874869	31874870	-			EIF4ENIF1		0.17	6	1	6	-0.83	0.01515	stronglyHypometh
chr22	49551419	49551420	+					0.17	6	1	6	-0.83	0.01515	stronglyHypometh
chr5	110791964	110791965	+			CAMK4		0	5	0.83	6	-0.83	0.01515	stronglyHypometh
chr5	125925842	125925843	-			ALDH7A1		0	5	0.83	6	-0.83	0.01515	stronglyHypometh
chr5	162320891	162320892	+					0	6	0.83	6	-0.83	0.01515	stronglyHypometh
chr5	171003152	171003153	+					0.17	6	1	6	-0.83	0.01515	stronglyHypometh
chr1	179104108	179104109	+			ABL2		0	14	0.82	17	-0.82	3.466e-06	stronglyHypometh
chr8	42626954	42626955	+					0	12	0.82	11	-0.82	6.73e-05	stronglyHypometh
chr12	30714558	30714559	+					0	9	0.82	17	-0.82	7.041e-05	stronglyHypometh
chr13	29068232	29068233	-			FLT1	Y	0	10	0.82	11	-0.82	0.0002211	stronglyHypometh
chr10	100666489	100666490	-			HPSE2		0.18	22	1	6	-0.82	0.0005574	stronglyHypometh
chr7	27206377	27206378	-			HOXA10-HOXA9	Y	0.18	11	1	6	-0.82	0.002262	stronglyHypometh
chr17	6947056	6947057	-	SLC16A11	SLC16A11		Y	0	6	0.82	11	-0.82	0.002262	stronglyHypometh
chr12	30210817	30210818	-					0	5	0.82	11	-0.82	0.004808	stronglyHypometh
chr12	132075738	132075739	+					0.18	11	1	5	-0.82	0.004808	stronglyHypometh
chr2	92046110	92046111	+					0.18	11	1	5	-0.82	0.004808	stronglyHypometh
chr6	3304738	3304739	+			SLC22A23		0.18	11	1	5	-0.82	0.004808	stronglyHypometh
chr1	81967361	81967362	-					0.11	9	0.92	12	-0.81	0.0003708	stronglyHypometh
chrX	119005714	119005715	-	RNF113A,NDUFA1	RNF113A		Y	0.19	21	1	6	-0.81	0.0007094	stronglyHypometh
chr4	2935571	2935572	+	MFSD10	MFSD10		Y	0.19	16	1	6	-0.81	0.001126	stronglyHypometh
chr2	187918485	187918486	-					0.19	16	1	6	-0.81	0.001126	stronglyHypometh
chr2	86245300	86245301	-					0	18	0.8	10	-0.8	1.448e-05	stronglyHypometh
chr19	54867392	54867393	-			LAIR1		0	10	0.8	20	-0.8	3.332e-05	stronglyHypometh
chr12	122261454	122261455	+		SETD1B		Y	0	14	0.8	10	-0.8	6.119e-05	stronglyHypometh
chr6	157873859	157873860	-			ZDHHC14		0.2	10	1	14	-0.8	6.119e-05	stronglyHypometh
chr2	120378629	120378630	-			PCDP1		0.2	10	1	14	-0.8	6.119e-05	stronglyHypometh
chr18	48946392	48946393	-			LOC100287225		0.2	10	1	14	-0.8	6.119e-05	stronglyHypometh
chrX	58301081	58301082	-					0.2	10	1	12	-0.8	0.0001407	stronglyHypometh
chr14	101298092	101298093	+			MEG3		0	12	0.8	10	-0.8	0.0001407	stronglyHypometh
chr17	50506549	50506550	-					0.2	10	1	12	-0.8	0.0001407	stronglyHypometh
chr18	7115926	7115927	-			LAMA1		0	12	0.8	10	-0.8	0.0001407	stronglyHypometh
chr2	129494877	129494878	-				Y	0.2	10	1	12	-0.8	0.0001407	stronglyHypometh
chr19	28760672	28760673	+					0.2	10	1	12	-0.8	0.0001407	stronglyHypometh
chr13	96059431	96059432	+					0.2	20	1	8	-0.8	0.0001593	stronglyHypometh
chr19	3586258	3586259	+	GIPC3		GIPC3		0	22	0.8	5	-0.8	0.0002849	stronglyHypometh
chr13	112511107	112511108	-					0.12	8	0.92	13	-0.8	0.000516	stronglyHypometh
chrX	48159129	48159130	+					0	10	0.8	10	-0.8	0.0007145	stronglyHypometh
chr7	1026938	1026939	+			CYP2W1	Y	0.2	10	1	10	-0.8	0.0007145	stronglyHypometh
chr7	56439980	56439981	-					0	10	0.8	10	-0.8	0.0007145	stronglyHypometh
chr9	138869376	138869377	-					0.2	10	1	10	-0.8	0.0007145	stronglyHypometh
chr10	104838665	104838666	+					0.2	10	1	10	-0.8	0.0007145	stronglyHypometh
chr2	4931984	4931985	+					0	10	0.8	10	-0.8	0.0007145	stronglyHypometh
chr4	623481	623482	+			PDE6B		0	10	0.8	10	-0.8	0.0007145	stronglyHypometh
chrX	132092320	132092321	-		HS6ST2		Y	0	10	0.8	10	-0.8	0.0007145	stronglyHypometh
chrX	132092333	132092334	-		HS6ST2		Y	0	10	0.8	10	-0.8	0.0007145	stronglyHypometh
chr1	7694113	7694114	-			CAMTA1		0.2	10	1	10	-0.8	0.0007145	stronglyHypometh
chr19	49183886	49183887	+		SEC1P		Y	0.2	10	1	10	-0.8	0.0007145	stronglyHypometh
chr15	43002418	43002419	-			STARD9		0.09	11	0.89	9	-0.8	0.0009228	stronglyHypometh
chr5	149922718	149922719	-			NDST1		0.09	11	0.89	9	-0.8	0.0009228	stronglyHypometh
chr13	103873694	103873695	-					0	8	0.8	10	-0.8	0.001051	stronglyHypometh
chr3	62358888	62358889	+	FEZF2		FEZF2	Y	0	8	0.8	10	-0.8	0.001051	stronglyHypometh
chr16	1482448	1482449	-					0.2	10	1	8	-0.8	0.001051	stronglyHypometh
chr16	68144406	68144407	+			NFATC3		0.2	10	1	8	-0.8	0.001051	stronglyHypometh
chr7	471976	471977	-					0.2	10	1	8	-0.8	0.001051	stronglyHypometh
chr1	227026120	227026121	+					0.2	10	1	8	-0.8	0.001051	stronglyHypometh
chr9	25148139	25148140	-					0.2	10	1	8	-0.8	0.001051	stronglyHypometh
chr2	5833239	5833240	-	SOX11	SOX11		Y	0.2	10	1	8	-0.8	0.001051	stronglyHypometh
chr4	49189229	49189230	-					0	8	0.8	10	-0.8	0.001051	stronglyHypometh
chr14	35546877	35546878	+			FAM177A1		0.2	10	1	8	-0.8	0.001051	stronglyHypometh
chr17	21805847	21805848	+					0.2	10	1	8	-0.8	0.001051	stronglyHypometh
chrX	113154223	113154224	+					0	8	0.8	10	-0.8	0.001051	stronglyHypometh
chrX	113154234	113154235	+					0	8	0.8	10	-0.8	0.001051	stronglyHypometh
chrX	113154237	113154238	+					0	8	0.8	10	-0.8	0.001051	stronglyHypometh
chr11	117299442	117299443	-		DSCAML1			0	8	0.8	10	-0.8	0.001051	stronglyHypometh
chr18	6095607	6095608	+			L3MBTL4		0	8	0.8	10	-0.8	0.001051	stronglyHypometh
chr20	62422368	62422369	+			ZBTB46	Y	0	8	0.8	10	-0.8	0.001051	stronglyHypometh
chr2	207222242	207222243	-					0	8	0.8	10	-0.8	0.001051	stronglyHypometh
chr10	29161376	29161377	+					0.2	5	1	12	-0.8	0.002101	stronglyHypometh
chr2	21324673	21324674	+					0.2	10	1	7	-0.8	0.002262	stronglyHypometh
chr6	3475116	3475117	+					0.2	5	1	11	-0.8	0.002747	stronglyHypometh
chr11	69475449	69475450	-					0	11	0.8	5	-0.8	0.002747	stronglyHypometh
chr5	3605884	3605885	-					0	11	0.8	5	-0.8	0.002747	stronglyHypometh
chr19	45042208	45042209	-		CEACAM22P			0	11	0.8	5	-0.8	0.002747	stronglyHypometh
chr22	42530757	42530758	-					0.2	5	1	11	-0.8	0.002747	stronglyHypometh
chr16	57134035	57134036	+			CPNE2		0	10	0.8	5	-0.8	0.003663	stronglyHypometh
chr12	77296336	77296337	-					0	10	0.8	5	-0.8	0.003663	stronglyHypometh
chr10	79064435	79064436	-			KCNMA1		0.2	5	1	10	-0.8	0.003663	stronglyHypometh
chr19	54867374	54867375	-			LAIR1		0.2	5	1	10	-0.8	0.003663	stronglyHypometh
chr8	37746610	37746611	-			RAB11FIP1		0.2	5	1	9	-0.8	0.004995	stronglyHypometh
chr6	169291003	169291004	-					0	9	0.8	5	-0.8	0.004995	stronglyHypometh
chr9	140326388	140326389	-			NOXA1		0	9	0.8	5	-0.8	0.004995	stronglyHypometh
chr10	5514916	5514917	-					0.2	5	1	9	-0.8	0.004995	stronglyHypometh
chr5	50685783	50685784	+			ISL1	Y	0	9	0.8	5	-0.8	0.004995	stronglyHypometh
chr5	50685796	50685797	+			ISL1	Y	0	9	0.8	5	-0.8	0.004995	stronglyHypometh
chr5	50685816	50685817	+			ISL1	Y	0	9	0.8	5	-0.8	0.004995	stronglyHypometh
chr5	50685827	50685828	+			ISL1	Y	0	9	0.8	5	-0.8	0.004995	stronglyHypometh
chr5	50685838	50685839	+			ISL1	Y	0	9	0.8	5	-0.8	0.004995	stronglyHypometh
chr5	50685846	50685847	+			ISL1	Y	0	9	0.8	5	-0.8	0.004995	stronglyHypometh
chr5	50685850	50685851	+			ISL1	Y	0	9	0.8	5	-0.8	0.004995	stronglyHypometh
chr19	17880211	17880212	+			FCHO1		0.2	5	1	9	-0.8	0.004995	stronglyHypometh
chr22	24258842	24258843	+					0.2	5	1	9	-0.8	0.004995	stronglyHypometh
chr8	126441360	126441361	+					0.2	5	1	8	-0.8	0.006993	stronglyHypometh
chr8	1455244	1455245	+			DLGAP2		0	8	0.8	5	-0.8	0.006993	stronglyHypometh
chr8	9844582	9844583	-					0	8	0.8	5	-0.8	0.006993	stronglyHypometh
chrX	38660299	38660300	-	MID1IP1				0.2	10	1	6	-0.8	0.006993	stronglyHypometh
chrX	35733181	35733182	-					0.2	5	1	8	-0.8	0.006993	stronglyHypometh
chr16	23766806	23766807	-	CHP2		CHP2	Y	0	6	0.8	10	-0.8	0.006993	stronglyHypometh
chr16	23766814	23766815	-	CHP2		CHP2	Y	0	6	0.8	10	-0.8	0.006993	stronglyHypometh
chr16	33951964	33951965	-					0	6	0.8	10	-0.8	0.006993	stronglyHypometh
chr7	10330726	10330727	-					0.2	10	1	6	-0.8	0.006993	stronglyHypometh
chr7	38330448	38330449	-					0.2	10	1	6	-0.8	0.006993	stronglyHypometh
chr7	17338394	17338395	-	AHR	AHR		Y	0	8	0.8	5	-0.8	0.006993	stronglyHypometh
chr7	17338398	17338399	-	AHR	AHR		Y	0	8	0.8	5	-0.8	0.006993	stronglyHypometh
chr12	132981890	132981891	+					0	6	0.8	10	-0.8	0.006993	stronglyHypometh
chr6	133213722	133213723	-					0.2	10	1	6	-0.8	0.006993	stronglyHypometh
chr6	138748448	138748449	+			NHSL1		0.2	10	1	6	-0.8	0.006993	stronglyHypometh
chr6	166078216	166078217	-					0.2	10	1	5	-0.8	0.006993	stronglyHypometh
chr6	166078218	166078219	-					0.2	10	1	5	-0.8	0.006993	stronglyHypometh
chr6	169768497	169768498	+					0	8	0.8	5	-0.8	0.006993	stronglyHypometh
chr1	151681770	151681771	+		CELF3			0.2	10	1	6	-0.8	0.006993	stronglyHypometh
chr7	157533167	157533168	+			PTPRN2		0	6	0.8	10	-0.8	0.006993	stronglyHypometh
chr9	115998768	115998769	-			SLC31A1		0	6	0.8	10	-0.8	0.006993	stronglyHypometh
chr9	132927201	132927202	+					0	6	0.8	10	-0.8	0.006993	stronglyHypometh
chr9	10880366	10880367	-					0.2	10	1	6	-0.8	0.006993	stronglyHypometh
chr9	96684485	96684486	-					0.2	5	1	8	-0.8	0.006993	stronglyHypometh
chr9	139701619	139701620	+	RABL6	KIAA1984-AS1	KIAA1984		0.2	5	1	8	-0.8	0.006993	stronglyHypometh
chr10	131517257	131517258	-			MGMT		0.2	10	1	6	-0.8	0.006993	stronglyHypometh
chr10	120359324	120359325	-					0	8	0.8	5	-0.8	0.006993	stronglyHypometh
chr2	61392266	61392267	+					0.2	10	1	6	-0.8	0.006993	stronglyHypometh
chr4	7711416	7711417	-			SORCS2		0.2	10	1	6	-0.8	0.006993	stronglyHypometh
chr4	41752339	41752340	+				Y	0	8	0.8	5	-0.8	0.006993	stronglyHypometh
chr14	103231466	103231467	-					0	6	0.8	10	-0.8	0.006993	stronglyHypometh
chr17	1213974	1213975	+					0.2	5	1	8	-0.8	0.006993	stronglyHypometh
chrX	96256588	96256589	-			DIAPH2		0	6	0.8	10	-0.8	0.006993	stronglyHypometh
chrX	96256601	96256602	-			DIAPH2		0	6	0.8	10	-0.8	0.006993	stronglyHypometh
chrX	153229764	153229765	-			HCFC1		0	6	0.8	10	-0.8	0.006993	stronglyHypometh
chrX	153056857	153056858	+			IDH3G		0.2	10	1	6	-0.8	0.006993	stronglyHypometh
chr6	16267673	16267674	-			GMPR		0.2	5	1	8	-0.8	0.006993	stronglyHypometh
chr11	44303558	44303559	-			ALX4		0	5	0.8	10	-0.8	0.006993	stronglyHypometh
chr11	2443943	2443944	-	TRPM5		TRPM5		0	8	0.8	5	-0.8	0.006993	stronglyHypometh
chr3	117911480	117911481	-					0.2	10	1	5	-0.8	0.006993	stronglyHypometh
chr3	163029276	163029277	-					0.2	10	1	5	-0.8	0.006993	stronglyHypometh
chr18	23099831	23099832	+					0.2	10	1	5	-0.8	0.006993	stronglyHypometh
chr18	19637101	19637102	+					0.2	5	1	8	-0.8	0.006993	stronglyHypometh
chr18	34910126	34910127	+			CELF4		0.2	5	1	8	-0.8	0.006993	stronglyHypometh
chr20	23499926	23499927	-	CST13P	CST13P			0	5	0.8	10	-0.8	0.006993	stronglyHypometh
chr2	159714233	159714234	-					0	6	0.8	10	-0.8	0.006993	stronglyHypometh
chr5	40067173	40067174	+					0	6	0.8	10	-0.8	0.006993	stronglyHypometh
chr1	1233604	1233605	-			ACAP3		0	6	0.8	10	-0.8	0.006993	stronglyHypometh
chr1	23189769	23189770	-	MIR4253		EPHB2		0.2	10	1	6	-0.8	0.006993	stronglyHypometh
chr4	113270958	113270959	+			ALPK1		0.2	10	1	6	-0.8	0.006993	stronglyHypometh
chr19	3296646	3296647	+		CELF5	CELF5		0.2	10	1	6	-0.8	0.006993	stronglyHypometh
chr19	18059890	18059891	+				Y	0.2	10	1	6	-0.8	0.006993	stronglyHypometh
chr19	57630348	57630349	-				Y	0.2	10	1	6	-0.8	0.006993	stronglyHypometh
chr19	4080267	4080268	-					0	5	0.8	10	-0.8	0.006993	stronglyHypometh
chr19	8194486	8194487	-			FBN3		0	8	0.8	5	-0.8	0.006993	stronglyHypometh
chr15	100905477	100905478	-					0	6	0.8	10	-0.8	0.006993	stronglyHypometh
chr15	29130343	29130344	+					0.2	5	1	8	-0.8	0.006993	stronglyHypometh
chr15	66327411	66327412	+			MEGF11		0.2	5	1	8	-0.8	0.006993	stronglyHypometh
chr15	25468463	25468464	+	SNORD115-43,SNORD115-28,SNORD115-29,SNORD115-11,SNORD115-36	SNORD115-29,SNORD115-43,SNORD115-11,SNORD115-36	SNORD115-21,SNORD115-15		0	8	0.8	5	-0.8	0.006993	stronglyHypometh
chr5	149677431	149677432	-		ARSI		Y	0.2	10	1	6	-0.8	0.006993	stronglyHypometh
chr5	140730135	140730136	+	PCDHGB1	PCDHGB1	PCDHGA2,PCDHGA3,PCDHGA1		0	8	0.8	5	-0.8	0.006993	stronglyHypometh
chr5	151399377	151399378	+					0	8	0.8	5	-0.8	0.006993	stronglyHypometh
chr8	95480818	95480819	+			RAD54B		0.2	5	1	7	-0.8	0.0101	stronglyHypometh
chr8	141133062	141133063	-			TRAPPC9		0.2	5	1	7	-0.8	0.0101	stronglyHypometh
chr21	44889324	44889325	+			LINC00313		0.2	5	1	7	-0.8	0.0101	stronglyHypometh
chr3	1313127	1313128	+			CNTN6		0	7	0.8	5	-0.8	0.0101	stronglyHypometh
chrX	20160660	20160661	+	EIF1AX				0	7	0.8	5	-0.8	0.0101	stronglyHypometh
chr7	5314646	5314647	+					0.2	5	1	7	-0.8	0.0101	stronglyHypometh
chr7	45613142	45613143	+	ADCY1				0.2	5	1	7	-0.8	0.0101	stronglyHypometh
chr12	133067842	133067843	+	FBRSL1		FBRSL1		0	7	0.8	5	-0.8	0.0101	stronglyHypometh
chr6	105875907	105875908	-					0.2	5	1	7	-0.8	0.0101	stronglyHypometh
chr1	151141971	151141972	-		SCNM1,TNFAIP8L2-SCNM1			0.2	5	1	7	-0.8	0.0101	stronglyHypometh
chr9	138868988	138868989	+					0	7	0.8	5	-0.8	0.0101	stronglyHypometh
chr10	134955584	134955585	+				Y	0.2	5	1	7	-0.8	0.0101	stronglyHypometh
chr2	3688988	3688989	-		COLEC11	COLEC11		0.2	5	1	7	-0.8	0.0101	stronglyHypometh
chr4	8770090	8770091	+					0	7	0.8	5	-0.8	0.0101	stronglyHypometh
chr4	8770099	8770100	+					0	7	0.8	5	-0.8	0.0101	stronglyHypometh
chr17	66305796	66305797	+			ARSG		0.2	5	1	7	-0.8	0.0101	stronglyHypometh
chr6	38293226	38293227	+			BTBD9		0.2	5	1	7	-0.8	0.0101	stronglyHypometh
chr3	188351254	188351255	-			LPP		0.2	5	1	7	-0.8	0.0101	stronglyHypometh
chr18	74291895	74291896	+					0	7	0.8	5	-0.8	0.0101	stronglyHypometh
chr20	4204256	4204257	-			ADRA1D		0	7	0.8	5	-0.8	0.0101	stronglyHypometh
chr20	50472305	50472306	-					0	7	0.8	5	-0.8	0.0101	stronglyHypometh
chr20	53087406	53087407	-					0.2	5	1	7	-0.8	0.0101	stronglyHypometh
chr4	157204375	157204376	+					0.2	5	1	7	-0.8	0.0101	stronglyHypometh
chr4	161495499	161495500	+					0.2	5	1	7	-0.8	0.0101	stronglyHypometh
chr19	34023104	34023105	+					0	7	0.8	5	-0.8	0.0101	stronglyHypometh
chr22	21401209	21401210	-	LOC400891		LOC400891		0.2	5	1	7	-0.8	0.0101	stronglyHypometh
chr22	23436462	23436463	+			RTDR1,GNAZ		0.2	5	1	7	-0.8	0.0101	stronglyHypometh
chr5	126338937	126338938	-			MARCH3		0.2	5	1	7	-0.8	0.0101	stronglyHypometh
chr13	22107663	22107664	-			MICU2		0	6	0.8	5	-0.8	0.01515	stronglyHypometh
chr13	89326812	89326813	+					0	6	0.8	5	-0.8	0.01515	stronglyHypometh
chr8	107991775	107991776	+					0.2	5	1	6	-0.8	0.01515	stronglyHypometh
chr21	16051073	16051074	-					0.2	5	1	6	-0.8	0.01515	stronglyHypometh
chr21	34036339	34036340	-			SYNJ1		0.2	5	1	6	-0.8	0.01515	stronglyHypometh
chrX	25020825	25020826	+				Y	0.2	5	1	6	-0.8	0.01515	stronglyHypometh
chrX	39967302	39967303	-			BCOR	Y	0	6	0.8	5	-0.8	0.01515	stronglyHypometh
chr16	68277856	68277857	-					0.2	5	1	6	-0.8	0.01515	stronglyHypometh
chr16	85638623	85638624	+					0	6	0.8	5	-0.8	0.01515	stronglyHypometh
chr7	1443243	1443244	+					0	6	0.8	5	-0.8	0.01515	stronglyHypometh
chr7	1625214	1625215	+		PSMG3-AS1			0	6	0.8	5	-0.8	0.01515	stronglyHypometh
chr7	1799749	1799750	+					0.2	5	1	6	-0.8	0.01515	stronglyHypometh
chr7	39332930	39332931	-			POU6F2		0.2	5	1	6	-0.8	0.01515	stronglyHypometh
chr12	3576184	3576185	+			PRMT8		0	6	0.8	5	-0.8	0.01515	stronglyHypometh
chr12	111529217	111529218	+			CUX2		0.2	5	1	6	-0.8	0.01515	stronglyHypometh
chr6	97184044	97184045	+					0.2	5	1	6	-0.8	0.01515	stronglyHypometh
chr6	163130589	163130590	+			PARK2		0.2	5	1	6	-0.8	0.01515	stronglyHypometh
chr6	167619387	167619388	-					0.2	5	1	6	-0.8	0.01515	stronglyHypometh
chr1	170816073	170816074	-					0	6	0.8	5	-0.8	0.01515	stronglyHypometh
chr7	149466147	149466148	+			ZNF467		0.2	5	1	6	-0.8	0.01515	stronglyHypometh
chr7	150497407	150497408	-	TMEM176A,TMEM176B	TMEM176B	TMEM176B	Y	0	6	0.8	5	-0.8	0.01515	stronglyHypometh
chr7	150655387	150655388	-		KCNH2		Y	0	6	0.8	5	-0.8	0.01515	stronglyHypometh
chr9	44166293	44166294	-					0	6	0.8	5	-0.8	0.01515	stronglyHypometh
chr9	129382934	129382935	-			LMX1B		0	6	0.8	5	-0.8	0.01515	stronglyHypometh
chr9	131398657	131398658	+		WDR34			0.2	5	1	6	-0.8	0.01515	stronglyHypometh
chr9	140894674	140894675	+			CACNA1B		0	6	0.8	5	-0.8	0.01515	stronglyHypometh
chr10	3438453	3438454	+					0.2	5	1	6	-0.8	0.01515	stronglyHypometh
chr10	26061082	26061083	-					0	6	0.8	5	-0.8	0.01515	stronglyHypometh
chr10	44077654	44077655	+					0.2	5	1	6	-0.8	0.01515	stronglyHypometh
chr10	73343001	73343002	-			CDH23		0	6	0.8	5	-0.8	0.01515	stronglyHypometh
chr10	87829321	87829322	-			GRID1		0	6	0.8	5	-0.8	0.01515	stronglyHypometh
chr10	104676764	104676765	-					0.2	5	1	6	-0.8	0.01515	stronglyHypometh
chr10	118891695	118891696	+		VAX1			0	6	0.8	5	-0.8	0.01515	stronglyHypometh
chr2	26086767	26086768	-			ASXL2		0	6	0.8	5	-0.8	0.01515	stronglyHypometh
chr2	31719286	31719287	-					0.2	5	1	6	-0.8	0.01515	stronglyHypometh
chr2	38690525	38690526	+					0	6	0.8	5	-0.8	0.01515	stronglyHypometh
chr4	3374789	3374790	+			RGS12	Y	0.2	5	1	6	-0.8	0.01515	stronglyHypometh
chr4	85220067	85220068	+					0	6	0.8	5	-0.8	0.01515	stronglyHypometh
chr4	85220078	85220079	+					0	6	0.8	5	-0.8	0.01515	stronglyHypometh
chr14	38833008	38833009	-					0.2	5	1	6	-0.8	0.01515	stronglyHypometh
chrX	133909325	133909326	+			FAM122B		0.2	5	1	6	-0.8	0.01515	stronglyHypometh
chrX	136631594	136631595	+					0	6	0.8	5	-0.8	0.01515	stronglyHypometh
chr6	4166247	4166248	+					0.2	5	1	6	-0.8	0.01515	stronglyHypometh
chr6	15726889	15726890	+					0	6	0.8	5	-0.8	0.01515	stronglyHypometh
chr11	57359086	57359087	+					0.2	5	1	6	-0.8	0.01515	stronglyHypometh
chr11	120105067	120105068	-					0	6	0.8	5	-0.8	0.01515	stronglyHypometh
chr3	128954959	128954960	+					0.2	5	1	6	-0.8	0.01515	stronglyHypometh
chr18	13141045	13141046	+					0	6	0.8	5	-0.8	0.01515	stronglyHypometh
chr18	13212207	13212208	+					0	6	0.8	5	-0.8	0.01515	stronglyHypometh
chr18	55106201	55106202	+			ONECUT2	Y	0	6	0.8	5	-0.8	0.01515	stronglyHypometh
chr20	9496862	9496863	-			LAMP5	Y	0	6	0.8	5	-0.8	0.01515	stronglyHypometh
chr20	19791437	19791438	+					0.2	5	1	6	-0.8	0.01515	stronglyHypometh
chr20	24740741	24740742	-					0	6	0.8	5	-0.8	0.01515	stronglyHypometh
chr2	198483543	198483544	-			RFTN2		0.2	5	1	6	-0.8	0.01515	stronglyHypometh
chr2	227887673	227887674	-			COL4A4		0	6	0.8	5	-0.8	0.01515	stronglyHypometh
chr5	68373105	68373106	-					0.2	5	1	6	-0.8	0.01515	stronglyHypometh
chr1	11918387	11918388	-	NPPB	NPPB			0.2	5	1	6	-0.8	0.01515	stronglyHypometh
chr1	40230520	40230521	-			BMP8B		0.2	5	1	6	-0.8	0.01515	stronglyHypometh
chr1	57378186	57378187	+		C8A			0.2	5	1	6	-0.8	0.01515	stronglyHypometh
chr1	62865904	62865905	+					0.2	5	1	6	-0.8	0.01515	stronglyHypometh
chr1	89374619	89374620	-					0	6	0.8	5	-0.8	0.01515	stronglyHypometh
chr1	91203397	91203398	+					0	6	0.8	5	-0.8	0.01515	stronglyHypometh
chr19	45904426	45904427	+			PPP1R13L		0.2	5	1	6	-0.8	0.01515	stronglyHypometh
chr19	54986761	54986762	+					0.2	5	1	6	-0.8	0.01515	stronglyHypometh
chr15	31476450	31476451	-					0	6	0.8	5	-0.8	0.01515	stronglyHypometh
chr15	74426452	74426453	+		ISLR2		Y	0	6	0.8	5	-0.8	0.01515	stronglyHypometh
chr22	29014058	29014059	-			TTC28		0	6	0.8	5	-0.8	0.01515	stronglyHypometh
chr5	119080732	119080733	-					0.2	5	1	6	-0.8	0.01515	stronglyHypometh
chr5	140159113	140159114	+					0	6	0.8	5	-0.8	0.01515	stronglyHypometh
chr5	147014209	147014210	-			JAKMIP2,JAKMIP2-AS1		0.2	5	1	6	-0.8	0.01515	stronglyHypometh
chr13	40787607	40787608	+			LINC00548		0.2	5	1	5	-0.8	0.04762	stronglyHypometh
chr13	50705484	50705485	+					0	5	0.8	5	-0.8	0.04762	stronglyHypometh
chr8	99137830	99137831	+			POP1		0	5	0.8	5	-0.8	0.04762	stronglyHypometh
chr8	128702932	128702933	-					0.2	5	1	5	-0.8	0.04762	stronglyHypometh
chr21	39052705	39052706	+			KCNJ6		0.2	5	1	5	-0.8	0.04762	stronglyHypometh
chr21	41726667	41726668	+			DSCAM		0	5	0.8	5	-0.8	0.04762	stronglyHypometh
chr3	12830056	12830057	+					0.2	5	1	5	-0.8	0.04762	stronglyHypometh
chr3	51812802	51812803	-	IQCF6	IQCF6			0.2	5	1	5	-0.8	0.04762	stronglyHypometh
chrX	3286201	3286202	-					0.2	5	1	5	-0.8	0.04762	stronglyHypometh
chrX	9622527	9622528	+			TBL1X		0	5	0.8	5	-0.8	0.04762	stronglyHypometh
chrX	53923585	53923586	-					0	5	0.8	5	-0.8	0.04762	stronglyHypometh
chr16	771671	771672	-	FAM173A	FAM173A		Y	0	5	0.8	5	-0.8	0.04762	stronglyHypometh
chr16	1480954	1480955	-				Y	0.2	5	1	5	-0.8	0.04762	stronglyHypometh
chr16	27467928	27467929	+					0	5	0.8	5	-0.8	0.04762	stronglyHypometh
chr16	85773708	85773709	-			C16orf74		0	5	0.8	5	-0.8	0.04762	stronglyHypometh
chr7	1026921	1026922	+			CYP2W1	Y	0	5	0.8	5	-0.8	0.04762	stronglyHypometh
chr7	19164436	19164437	-					0.2	5	1	5	-0.8	0.04762	stronglyHypometh
chr7	54725229	54725230	+					0	5	0.8	5	-0.8	0.04762	stronglyHypometh
chr7	66713871	66713872	+					0.2	5	1	5	-0.8	0.04762	stronglyHypometh
chr12	57950111	57950112	-			KIF5A		0.2	5	1	5	-0.8	0.04762	stronglyHypometh
chr6	161687067	161687068	+			AGPAT4		0.2	5	1	5	-0.8	0.04762	stronglyHypometh
chr6	162924286	162924287	+			PARK2		0	5	0.8	5	-0.8	0.04762	stronglyHypometh
chr6	163314047	163314048	+			PACRG		0.2	5	1	5	-0.8	0.04762	stronglyHypometh
chr6	166858118	166858119	-			RPS6KA2		0	5	0.8	5	-0.8	0.04762	stronglyHypometh
chr6	166858120	166858121	-			RPS6KA2		0	5	0.8	5	-0.8	0.04762	stronglyHypometh
chr6	170754758	170754759	+					0.2	5	1	5	-0.8	0.04762	stronglyHypometh
chr1	171124234	171124235	+			FMO6P		0.2	5	1	5	-0.8	0.04762	stronglyHypometh
chr1	207768484	207768485	-			CR1		0.2	5	1	5	-0.8	0.04762	stronglyHypometh
chr1	208257777	208257778	-		PLXNA2			0.2	5	1	5	-0.8	0.04762	stronglyHypometh
chr1	231299937	231299938	-			TRIM67		0.2	5	1	5	-0.8	0.04762	stronglyHypometh
chr1	247695155	247695156	+		OR2C3			0	5	0.8	5	-0.8	0.04762	stronglyHypometh
chr1	249064471	249064472	-					0.2	5	1	5	-0.8	0.04762	stronglyHypometh
chr9	35297834	35297835	+			UNC13B		0.2	5	1	5	-0.8	0.04762	stronglyHypometh
chr9	134982351	134982352	-					0	5	0.8	5	-0.8	0.04762	stronglyHypometh
chr9	137270784	137270785	-	MIR4669		RXRA		0	5	0.8	5	-0.8	0.04762	stronglyHypometh
chr10	10755724	10755725	+					0	5	0.8	5	-0.8	0.04762	stronglyHypometh
chr10	34367818	34367819	-					0	5	0.8	5	-0.8	0.04762	stronglyHypometh
chr10	73672111	73672112	+					0.2	5	1	5	-0.8	0.04762	stronglyHypometh
chr10	119691691	119691692	+					0.2	5	1	5	-0.8	0.04762	stronglyHypometh
chr10	121974923	121974924	-					0.2	5	1	5	-0.8	0.04762	stronglyHypometh
chr10	131132839	131132840	+					0	5	0.8	5	-0.8	0.04762	stronglyHypometh
chr2	621814	621815	-				Y	0.2	5	1	5	-0.8	0.04762	stronglyHypometh
chr2	2189761	2189762	-			MYT1L	Y	0	5	0.8	5	-0.8	0.04762	stronglyHypometh
chr2	10231736	10231737	+					0.2	5	1	5	-0.8	0.04762	stronglyHypometh
chr2	10231872	10231873	+					0.2	5	1	5	-0.8	0.04762	stronglyHypometh
chr2	11724915	11724916	-			GREB1		0	5	0.8	5	-0.8	0.04762	stronglyHypometh
chr2	25278758	25278759	+			EFR3B		0	5	0.8	5	-0.8	0.04762	stronglyHypometh
chr4	623435	623436	+			PDE6B		0.2	5	1	5	-0.8	0.04762	stronglyHypometh
chr4	1594223	1594224	+					0	5	0.8	5	-0.8	0.04762	stronglyHypometh
chr4	6123808	6123809	+			JAKMIP1		0	5	0.8	5	-0.8	0.04762	stronglyHypometh
chr4	10585509	10585510	-			CLNK		0	5	0.8	5	-0.8	0.04762	stronglyHypometh
chr4	41984391	41984392	+	DCAF4L1	DCAF4L1			0.2	5	1	5	-0.8	0.04762	stronglyHypometh
chr4	42160443	42160444	+					0	5	0.8	5	-0.8	0.04762	stronglyHypometh
chr4	55097813	55097814	-			PDGFRA	Y	0.2	5	1	5	-0.8	0.04762	stronglyHypometh
chr14	45696602	45696603	-			MIS18BP1		0.2	5	1	5	-0.8	0.04762	stronglyHypometh
chr14	102959119	102959120	+			TECPR2		0.2	5	1	5	-0.8	0.04762	stronglyHypometh
chr17	19771415	19771416	+	ULK2			Y	0	5	0.8	5	-0.8	0.04762	stronglyHypometh
chr17	26565821	26565822	-					0.2	5	1	5	-0.8	0.04762	stronglyHypometh
chr17	31155272	31155273	-			MYO1D		0	5	0.8	5	-0.8	0.04762	stronglyHypometh
chr17	42730370	42730371	-					0	5	0.8	5	-0.8	0.04762	stronglyHypometh
chr17	61533734	61533735	+					0	5	0.8	5	-0.8	0.04762	stronglyHypometh
chr17	63861918	63861919	-			CEP112		0.2	5	1	5	-0.8	0.04762	stronglyHypometh
chrX	91138569	91138570	+		PCDH11X	PCDH11X		0	5	0.8	5	-0.8	0.04762	stronglyHypometh
chrX	113663803	113663804	+					0	5	0.8	5	-0.8	0.04762	stronglyHypometh
chrX	132092347	132092348	-		HS6ST2		Y	0	5	0.8	5	-0.8	0.04762	stronglyHypometh
chrX	132092350	132092351	-		HS6ST2		Y	0	5	0.8	5	-0.8	0.04762	stronglyHypometh
chrX	132092356	132092357	-		HS6ST2		Y	0	5	0.8	5	-0.8	0.04762	stronglyHypometh
chrX	153099687	153099688	-					0.2	5	1	5	-0.8	0.04762	stronglyHypometh
chrX	153695618	153695619	+		PLXNA3		Y	0	5	0.8	5	-0.8	0.04762	stronglyHypometh
chrX	153734927	153734928	+		FAM3A			0.2	5	1	5	-0.8	0.04762	stronglyHypometh
chrX	153735006	153735007	+		FAM3A		Y	0.2	5	1	5	-0.8	0.04762	stronglyHypometh
chrX	153735014	153735015	+		FAM3A		Y	0.2	5	1	5	-0.8	0.04762	stronglyHypometh
chrX	153735035	153735036	+		FAM3A		Y	0.2	5	1	5	-0.8	0.04762	stronglyHypometh
chrY	13258974	13258975	+					0	5	0.8	5	-0.8	0.04762	stronglyHypometh
chr6	27288962	27288963	-					0	5	0.8	5	-0.8	0.04762	stronglyHypometh
chr6	43432756	43432757	+					0.2	5	1	5	-0.8	0.04762	stronglyHypometh
chr6	44441977	44441978	-					0	5	0.8	5	-0.8	0.04762	stronglyHypometh
chr6	83945470	83945471	-			ME1		0.2	5	1	5	-0.8	0.04762	stronglyHypometh
chr11	1374860	1374861	-					0.2	5	1	5	-0.8	0.04762	stronglyHypometh
chr11	3253317	3253318	+	MRGPRE		MRGPRE		0.2	5	1	5	-0.8	0.04762	stronglyHypometh
chr11	7982236	7982237	-		NLRP10			0	5	0.8	5	-0.8	0.04762	stronglyHypometh
chr11	49873352	49873353	+				Y	0.2	5	1	5	-0.8	0.04762	stronglyHypometh
chr11	65790530	65790531	-		CATSPER1			0	5	0.8	5	-0.8	0.04762	stronglyHypometh
chr11	66363935	66363936	+			CCS		0.2	5	1	5	-0.8	0.04762	stronglyHypometh
chr11	97379261	97379262	+					0.2	5	1	5	-0.8	0.04762	stronglyHypometh
chr3	133028778	133028779	+			TMEM108		0	5	0.8	5	-0.8	0.04762	stronglyHypometh
chr3	156891026	156891027	-					0.2	5	1	5	-0.8	0.04762	stronglyHypometh
chr3	161570399	161570400	+					0	5	0.8	5	-0.8	0.04762	stronglyHypometh
chr3	180793308	180793309	+			SOX2-OT		0	5	0.8	5	-0.8	0.04762	stronglyHypometh
chr3	195306218	195306219	-		APOD			0	5	0.8	5	-0.8	0.04762	stronglyHypometh
chr18	22626347	22626348	-					0.2	5	1	5	-0.8	0.04762	stronglyHypometh
chr18	48664714	48664715	+					0.2	5	1	5	-0.8	0.04762	stronglyHypometh
chr20	242608	242609	-					0.2	5	1	5	-0.8	0.04762	stronglyHypometh
chr20	50148193	50148194	+			NFATC2		0.2	5	1	5	-0.8	0.04762	stronglyHypometh
chr2	138464450	138464451	+					0	5	0.8	5	-0.8	0.04762	stronglyHypometh
chr2	239992966	239992967	+			HDAC4		0.2	5	1	5	-0.8	0.04762	stronglyHypometh
chr5	878568	878569	-		BRD9			0.2	5	1	5	-0.8	0.04762	stronglyHypometh
chr5	12723685	12723686	+			CT49		0	5	0.8	5	-0.8	0.04762	stronglyHypometh
chr5	30142778	30142779	-					0.2	5	1	5	-0.8	0.04762	stronglyHypometh
chr1	17313644	17313645	+		ATP13A2			0.2	5	1	5	-0.8	0.04762	stronglyHypometh
chr1	115360465	115360466	+					0.2	5	1	5	-0.8	0.04762	stronglyHypometh
chr4	99094088	99094089	-					0.2	5	1	5	-0.8	0.04762	stronglyHypometh
chr4	110478725	110478726	-					0.2	5	1	5	-0.8	0.04762	stronglyHypometh
chr4	120607346	120607347	+					0	5	0.8	5	-0.8	0.04762	stronglyHypometh
chr4	128137903	128137904	-					0	5	0.8	5	-0.8	0.04762	stronglyHypometh
chr4	144337339	144337340	+			GAB1		0	5	0.8	5	-0.8	0.04762	stronglyHypometh
chr4	146767560	146767561	+			ZNF827		0.2	5	1	5	-0.8	0.04762	stronglyHypometh
chr4	146767585	146767586	+			ZNF827		0.2	5	1	5	-0.8	0.04762	stronglyHypometh
chr4	146767899	146767900	+			ZNF827		0.2	5	1	5	-0.8	0.04762	stronglyHypometh
chr4	146767924	146767925	+			ZNF827		0.2	5	1	5	-0.8	0.04762	stronglyHypometh
chr19	37855973	37855974	-					0.2	5	1	5	-0.8	0.04762	stronglyHypometh
chr19	52680527	52680528	-					0.2	5	1	5	-0.8	0.04762	stronglyHypometh
chr15	77914575	77914576	+			LINGO1		0	5	0.8	5	-0.8	0.04762	stronglyHypometh
chr22	17974659	17974660	+			CECR2		0	5	0.8	5	-0.8	0.04762	stronglyHypometh
chr5	96744076	96744077	+					0	5	0.8	5	-0.8	0.04762	stronglyHypometh
chr5	154397002	154397003	+		KIF4B			0	5	0.8	5	-0.8	0.04762	stronglyHypometh
chr5	157881705	157881706	+					0	5	0.8	5	-0.8	0.04762	stronglyHypometh
chr7	1522341	1522342	-		INTS1			0.07	15	0.85	26	-0.78	1.122e-06	stronglyHypometh
chr17	78017508	78017509	+			CCDC40		0	13	0.78	18	-0.78	1.911e-05	stronglyHypometh
chr2	86245292	86245293	-					0.22	18	1	10	-0.78	0.0001526	stronglyHypometh
chr19	6355069	6355070	-					0	8	0.78	18	-0.78	0.0003168	stronglyHypometh
chr17	68373624	68373625	-					0.22	9	1	10	-0.78	0.0007145	stronglyHypometh
chr11	60218813	60218814	-					0	10	0.78	9	-0.78	0.0007145	stronglyHypometh
chr17	78483799	78483800	+					0.22	9	1	9	-0.78	0.002262	stronglyHypometh
chr6	78172844	78172845	+	HTR1B	HTR1B		Y	0.22	9	1	8	-0.78	0.002262	stronglyHypometh
chr20	39316564	39316565	-		MAFB		Y	0	9	0.78	9	-0.78	0.002262	stronglyHypometh
chr8	143538954	143538955	+					0	7	0.78	9	-0.78	0.003234	stronglyHypometh
chr2	34964614	34964615	-					0	7	0.78	9	-0.78	0.003234	stronglyHypometh
chr19	17004140	17004141	-		CPAMD8			0	7	0.78	9	-0.78	0.003234	stronglyHypometh
chr19	12454701	12454702	-					0.22	9	1	7	-0.78	0.003234	stronglyHypometh
chr19	12454705	12454706	-					0.22	9	1	7	-0.78	0.003234	stronglyHypometh
chr7	1351614	1351615	+				Y	0.11	9	0.89	9	-0.78	0.003373	stronglyHypometh
chr7	155738188	155738189	+					0.22	9	1	6	-0.78	0.006993	stronglyHypometh
chr7	155738197	155738198	+					0.22	9	1	6	-0.78	0.006993	stronglyHypometh
chr9	136572282	136572283	+			SARDH		0	6	0.78	9	-0.78	0.006993	stronglyHypometh
chr2	62422503	62422504	-	B3GNT2			Y	0.22	9	1	6	-0.78	0.006993	stronglyHypometh
chrX	106928981	106928982	+					0.22	9	1	6	-0.78	0.006993	stronglyHypometh
chr3	185215731	185215732	+			TMEM41A		0	6	0.78	9	-0.78	0.006993	stronglyHypometh
chr3	129508573	129508574	+			TMCC1		0.22	9	1	6	-0.78	0.006993	stronglyHypometh
chr18	38185354	38185355	+					0.22	9	1	6	-0.78	0.006993	stronglyHypometh
chr2	160761069	160761070	-	LY75,LY75-CD302		LY75,LY75-CD302	Y	0.22	9	1	6	-0.78	0.006993	stronglyHypometh
chr5	159355833	159355834	+			ADRA1B		0.22	9	1	6	-0.78	0.006993	stronglyHypometh
chr16	87962082	87962083	-			CA5A		0.22	9	1	5	-0.78	0.02098	stronglyHypometh
chr1	151236131	151236132	-			PSMD4		0.22	9	1	5	-0.78	0.02098	stronglyHypometh
chr10	81039120	81039121	+			ZMIZ1		0	5	0.78	9	-0.78	0.02098	stronglyHypometh
chrX	152770872	152770873	+			BGN		0.22	9	1	5	-0.78	0.02098	stronglyHypometh
chr11	68795203	68795204	-					0.22	9	1	5	-0.78	0.02098	stronglyHypometh
chr15	53080762	53080763	-			ONECUT1	Y	0.22	9	1	5	-0.78	0.02098	stronglyHypometh
chr22	42713882	42713883	+					0	5	0.78	9	-0.78	0.02098	stronglyHypometh
chr5	110405864	110405865	-	TSLP	TSLP			0	5	0.78	9	-0.78	0.02098	stronglyHypometh
chr16	1203942	1203943	-	CACNA1H	CACNA1H		Y	0.09	11	0.86	14	-0.77	0.0002127	stronglyHypometh
chr8	145101731	145101732	-		SPATC1		Y	0.23	26	1	6	-0.77	0.00102	stronglyHypometh
chr16	15051638	15051639	+					0	6	0.77	26	-0.77	0.00102	stronglyHypometh
chr16	88706297	88706298	+		IL17C		Y	0.09	11	0.86	7	-0.77	0.002451	stronglyHypometh
chr2	78076831	78076832	-					0	6	0.77	13	-0.77	0.003096	stronglyHypometh
chr2	50638399	50638400	-			NRXN1		0.23	13	1	7	-0.77	0.003096	stronglyHypometh
chr17	66796286	66796287	-					0.23	13	1	6	-0.77	0.003096	stronglyHypometh
chr11	17720449	17720450	+					0.23	13	1	6	-0.77	0.003096	stronglyHypometh
chr16	53151990	53151991	-			CHD9		0.24	17	1	18	-0.76	1.612e-06	stronglyHypometh
chr19	54594933	54594934	-					0.17	6	0.93	14	-0.76	0.002193	stronglyHypometh
chr16	651537	651538	-			RAB40C		0.14	7	0.9	10	-0.76	0.003651	stronglyHypometh
chr11	132812670	132812671	-	OPCML		OPCML	Y	0.14	7	0.9	10	-0.76	0.003651	stronglyHypometh
chr5	139251378	139251379	+		NRG2	NRG2		0.25	24	1	14	-0.75	4.325e-06	stronglyHypometh
chr11	1369580	1369581	-					0.25	8	1	26	-0.75	2.082e-05	stronglyHypometh
chr22	42470340	42470341	-	FAM109B	FAM109B		Y	0.14	14	0.89	18	-0.75	3.656e-05	stronglyHypometh
chr15	74615984	74615985	+			CCDC33		0.25	24	1	10	-0.75	6.107e-05	stronglyHypometh
chr16	1076055	1076056	+					0.05	19	0.8	10	-0.75	8.637e-05	stronglyHypometh
chr9	71613222	71613223	-			PIP5K1B		0.25	8	1	18	-0.75	0.0001216	stronglyHypometh
chr2	219256817	219256818	-			SLC11A1		0.25	8	1	17	-0.75	0.0001581	stronglyHypometh
chr1	2125205	2125206	-		C1orf86			0	10	0.75	16	-0.75	0.0002009	stronglyHypometh
chr1	1024161	1024162	+			C1orf159	Y	0.25	16	1	10	-0.75	0.0002009	stronglyHypometh
chr10	121252941	121252942	-					0.25	8	1	16	-0.75	0.000208	stronglyHypometh
chr8	142231110	142231111	-			SLC45A4		0.25	8	1	15	-0.75	0.0002774	stronglyHypometh
chr1	161680256	161680257	+			FCRLA		0.25	8	1	14	-0.75	0.0003753	stronglyHypometh
chr2	10124050	10124051	-			GRHL1		0	14	0.75	8	-0.75	0.0003753	stronglyHypometh
chr2	9221247	9221248	+					0.25	8	1	14	-0.75	0.0003753	stronglyHypometh
chr1	112150726	112150727	-	LOC100129269		LOC100129269		0.25	8	1	14	-0.75	0.0003753	stronglyHypometh
chr4	38264288	38264289	-					0.25	12	1	10	-0.75	0.0004624	stronglyHypometh
chr3	196402197	196402198	+					0	10	0.75	12	-0.75	0.0004624	stronglyHypometh
chr19	3718095	3718096	+			TJP3		0.25	8	1	13	-0.75	0.000516	stronglyHypometh
chr8	38357796	38357797	-					0.25	8	1	12	-0.75	0.0007224	stronglyHypometh
chrX	63429163	63429164	+					0.25	8	1	12	-0.75	0.0007224	stronglyHypometh
chr16	29231842	29231843	-					0.25	8	1	12	-0.75	0.0007224	stronglyHypometh
chr2	10586589	10586590	-	SNORA80B		ODC1		0	12	0.75	8	-0.75	0.0007224	stronglyHypometh
chr14	104937028	104937029	+					0	12	0.75	8	-0.75	0.0007224	stronglyHypometh
chr17	29718204	29718205	+	RAB11FIP4				0.25	8	1	12	-0.75	0.0007224	stronglyHypometh
chr6	1580966	1580967	+					0.25	8	1	12	-0.75	0.0007224	stronglyHypometh
chr6	39720678	39720679	-					0.25	8	1	12	-0.75	0.0007224	stronglyHypometh
chr11	44541927	44541928	-				Y	0.25	8	1	12	-0.75	0.0007224	stronglyHypometh
chr11	45933815	45933816	-			PEX16		0.25	8	1	12	-0.75	0.0007224	stronglyHypometh
chr11	56264800	56264801	+			OR8U8		0.25	8	1	12	-0.75	0.0007224	stronglyHypometh
chr18	41009677	41009678	-					0.25	8	1	12	-0.75	0.0007224	stronglyHypometh
chr2	211089476	211089477	-	ACADL		ACADL	Y	0	12	0.75	8	-0.75	0.0007224	stronglyHypometh
chr5	157464223	157464224	-					0	12	0.75	8	-0.75	0.0007224	stronglyHypometh
chr17	9677896	9677897	-			DHRS7C		0	11	0.75	8	-0.75	0.001032	stronglyHypometh
chr15	69275096	69275097	-			NOX5,MIR548H4		0	11	0.75	8	-0.75	0.001032	stronglyHypometh
chr7	143754158	143754159	-					0	8	0.75	16	-0.75	0.001346	stronglyHypometh
chr1	19654734	19654735	+			PQLC2		0.25	16	1	7	-0.75	0.001346	stronglyHypometh
chr22	50326206	50326207	+					0	8	0.75	16	-0.75	0.001346	stronglyHypometh
chr13	49874405	49874406	+					0.25	8	1	10	-0.75	0.001508	stronglyHypometh
chr13	67887300	67887301	-					0.25	8	1	10	-0.75	0.001508	stronglyHypometh
chr8	53851801	53851802	-	NPBWR1			Y	0.25	8	1	10	-0.75	0.001508	stronglyHypometh
chrX	31284758	31284759	+	DMD		DMD	Y	0.25	8	1	10	-0.75	0.001508	stronglyHypometh
chr7	63250063	63250064	+				Y	0.25	8	1	10	-0.75	0.001508	stronglyHypometh
chr7	63250066	63250067	+				Y	0.25	8	1	10	-0.75	0.001508	stronglyHypometh
chr12	53613202	53613203	-	RARG		RARG		0	10	0.75	8	-0.75	0.001508	stronglyHypometh
chr10	111447309	111447310	+					0.25	8	1	10	-0.75	0.001508	stronglyHypometh
chr10	124905979	124905980	+				Y	0.25	8	1	10	-0.75	0.001508	stronglyHypometh
chr2	620816	620817	+				Y	0	10	0.75	8	-0.75	0.001508	stronglyHypometh
chr4	2451723	2451724	+		LOC402160			0.25	8	1	10	-0.75	0.001508	stronglyHypometh
chr4	8509161	8509162	+					0.25	8	1	10	-0.75	0.001508	stronglyHypometh
chr14	101713846	101713847	-					0	10	0.75	8	-0.75	0.001508	stronglyHypometh
chr14	51852755	51852756	-					0.25	8	1	10	-0.75	0.001508	stronglyHypometh
chr11	29620624	29620625	-					0	10	0.75	8	-0.75	0.001508	stronglyHypometh
chr3	109066375	109066376	-					0.25	8	1	10	-0.75	0.001508	stronglyHypometh
chr5	50043731	50043732	-			PARP8		0	10	0.75	8	-0.75	0.001508	stronglyHypometh
chr19	11591495	11591496	-	ELAVL3	ELAVL3		Y	0	10	0.75	8	-0.75	0.001508	stronglyHypometh
chr15	58357783	58357784	-	ALDH1A2	ALDH1A2		Y	0	10	0.75	8	-0.75	0.001508	stronglyHypometh
chr15	50211864	50211865	+			ATP8B4		0.25	8	1	10	-0.75	0.001508	stronglyHypometh
chr5	178564382	178564383	+			ADAMTS2		0	10	0.75	8	-0.75	0.001508	stronglyHypometh
chr5	172849961	172849962	+					0.25	8	1	10	-0.75	0.001508	stronglyHypometh
chr12	94288505	94288506	+					0.25	8	1	9	-0.75	0.002262	stronglyHypometh
chr1	154475368	154475369	-	TDRD10,SHE	TDRD10		Y	0	9	0.75	8	-0.75	0.002262	stronglyHypometh
chr3	50407143	50407144	-			CACNA2D2		0.25	16	1	6	-0.75	0.002815	stronglyHypometh
chr16	33817776	33817777	+				Y	0.25	16	1	6	-0.75	0.002815	stronglyHypometh
chr9	10823982	10823983	+					0	6	0.75	16	-0.75	0.002815	stronglyHypometh
chr4	2935580	2935581	+	MFSD10	MFSD10		Y	0.25	16	1	6	-0.75	0.002815	stronglyHypometh
chr17	32102980	32102981	-			ASIC2		0	6	0.75	16	-0.75	0.002815	stronglyHypometh
chr20	7870976	7870977	+			HAO1		0.25	16	1	6	-0.75	0.002815	stronglyHypometh
chr20	61993115	61993116	+	CHRNA4			Y	0	6	0.75	16	-0.75	0.002815	stronglyHypometh
chr15	78273785	78273786	-					0.25	16	1	6	-0.75	0.002815	stronglyHypometh
chr4	139660477	139660478	+					0.25	12	1	7	-0.75	0.003096	stronglyHypometh
chr18	35042231	35042232	+			CELF4		0.17	6	0.92	12	-0.75	0.003932	stronglyHypometh
chr13	30309926	30309927	+					0.25	8	1	8	-0.75	0.006993	stronglyHypometh
chr13	112997366	112997367	+				Y	0	8	0.75	8	-0.75	0.006993	stronglyHypometh
chr21	47320612	47320613	+			PCBP3		0	8	0.75	8	-0.75	0.006993	stronglyHypometh
chr3	50045217	50045218	-			RBM6		0.25	8	1	8	-0.75	0.006993	stronglyHypometh
chrX	70799789	70799790	-			ACRC,BCYRN1		0.25	8	1	8	-0.75	0.006993	stronglyHypometh
chr16	70227357	70227358	-					0	8	0.75	8	-0.75	0.006993	stronglyHypometh
chr16	71567156	71567157	-			CHST4		0	8	0.75	8	-0.75	0.006993	stronglyHypometh
chr16	89257063	89257064	-			CDH15		0	7	0.75	8	-0.75	0.006993	stronglyHypometh
chr7	67555740	67555741	-					0	8	0.75	8	-0.75	0.006993	stronglyHypometh
chr12	57869314	57869315	+		ARHGAP9		Y	0.25	8	1	8	-0.75	0.006993	stronglyHypometh
chr12	122227966	122227967	-			RHOF		0.25	8	1	8	-0.75	0.006993	stronglyHypometh
chr12	114007237	114007238	-					0.25	8	1	7	-0.75	0.006993	stronglyHypometh
chr6	112948711	112948712	-					0.25	8	1	8	-0.75	0.006993	stronglyHypometh
chr6	160089532	160089533	+					0	8	0.75	8	-0.75	0.006993	stronglyHypometh
chr6	169623321	169623322	+			THBS2		0	8	0.75	8	-0.75	0.006993	stronglyHypometh
chr6	169286603	169286604	-				Y	0	7	0.75	8	-0.75	0.006993	stronglyHypometh
chr1	174237529	174237530	+			RABGAP1L		0	8	0.75	8	-0.75	0.006993	stronglyHypometh
chr7	90628095	90628096	+			CDK14		0.25	8	1	8	-0.75	0.006993	stronglyHypometh
chr7	99642196	99642197	-					0.25	8	1	8	-0.75	0.006993	stronglyHypometh
chr9	129548141	129548142	-					0	8	0.75	8	-0.75	0.006993	stronglyHypometh
chr9	134208619	134208620	-					0	8	0.75	8	-0.75	0.006993	stronglyHypometh
chr10	131768234	131768235	+				Y	0.25	8	1	8	-0.75	0.006993	stronglyHypometh
chr10	134296395	134296396	-					0.25	8	1	8	-0.75	0.006993	stronglyHypometh
chr2	33441030	33441031	+			LTBP1		0.25	8	1	8	-0.75	0.006993	stronglyHypometh
chr4	13666808	13666809	+					0	8	0.75	8	-0.75	0.006993	stronglyHypometh
chr14	104736563	104736564	+					0	7	0.75	8	-0.75	0.006993	stronglyHypometh
chr17	2796523	2796524	-			RAP1GAP2		0	8	0.75	8	-0.75	0.006993	stronglyHypometh
chr17	10178206	10178207	-					0	8	0.75	8	-0.75	0.006993	stronglyHypometh
chr17	50217743	50217744	-			CA10		0.25	8	1	8	-0.75	0.006993	stronglyHypometh
chr17	70216116	70216117	-					0	7	0.75	8	-0.75	0.006993	stronglyHypometh
chrX	117689335	117689336	-			DOCK11		0.25	8	1	8	-0.75	0.006993	stronglyHypometh
chrX	120389817	120389818	+					0.25	8	1	8	-0.75	0.006993	stronglyHypometh
chrX	152990043	152990044	-	BCAP31,ABCD1	BCAP31		Y	0	8	0.75	8	-0.75	0.006993	stronglyHypometh
chrX	152990045	152990046	-	BCAP31,ABCD1	BCAP31		Y	0	8	0.75	8	-0.75	0.006993	stronglyHypometh
chrX	152990059	152990060	-	BCAP31,ABCD1	BCAP31		Y	0	8	0.75	8	-0.75	0.006993	stronglyHypometh
chr11	46748294	46748295	-		F2			0.25	8	1	8	-0.75	0.006993	stronglyHypometh
chr11	68922875	68922876	+					0.25	8	1	7	-0.75	0.006993	stronglyHypometh
chr3	185094597	185094598	+			MAP3K13		0.25	8	1	8	-0.75	0.006993	stronglyHypometh
chr3	155498911	155498912	-			C3orf33		0.25	8	1	7	-0.75	0.006993	stronglyHypometh
chr18	4510010	4510011	+					0	8	0.75	8	-0.75	0.006993	stronglyHypometh
chr18	77142708	77142709	+					0	8	0.75	8	-0.75	0.006993	stronglyHypometh
chr18	11173201	11173202	-					0.25	8	1	7	-0.75	0.006993	stronglyHypometh
chr18	41175543	41175544	+					0.25	8	1	7	-0.75	0.006993	stronglyHypometh
chr20	15830098	15830099	-			MACROD2		0.25	8	1	8	-0.75	0.006993	stronglyHypometh
chr20	40321746	40321747	+				Y	0	7	0.75	8	-0.75	0.006993	stronglyHypometh
chr2	128055698	128055699	-					0.25	8	1	8	-0.75	0.006993	stronglyHypometh
chr2	228324118	228324119	+					0.25	8	1	8	-0.75	0.006993	stronglyHypometh
chr2	242787221	242787222	-				Y	0	8	0.75	8	-0.75	0.006993	stronglyHypometh
chr1	18970304	18970305	+			PAX7	Y	0	8	0.75	8	-0.75	0.006993	stronglyHypometh
chr1	111889497	111889498	-	PIFO		PIFO	Y	0.25	8	1	7	-0.75	0.006993	stronglyHypometh
chr4	186961189	186961190	-					0	8	0.75	8	-0.75	0.006993	stronglyHypometh
chr4	186961192	186961193	-					0.25	8	1	8	-0.75	0.006993	stronglyHypometh
chr19	723860	723861	-			PALM		0.25	8	1	8	-0.75	0.006993	stronglyHypometh
chr22	27401470	27401471	+					0.25	8	1	8	-0.75	0.006993	stronglyHypometh
chr22	29709886	29709887	-		RASL10A		Y	0	8	0.75	8	-0.75	0.006993	stronglyHypometh
chr5	177413055	177413056	-					0.25	8	1	8	-0.75	0.006993	stronglyHypometh
chr3	25738008	25738009	-					0.11	9	0.86	7	-0.75	0.008741	stronglyHypometh
chr10	71336375	71336376	-					0.11	9	0.86	7	-0.75	0.008741	stronglyHypometh
chr2	29636557	29636558	+			ALK		0.11	9	0.86	7	-0.75	0.008741	stronglyHypometh
chr3	192125981	192125982	-	FGF12	FGF12	FGF12	Y	0.14	7	0.89	9	-0.75	0.008741	stronglyHypometh
chr20	49620899	49620900	-		KCNG1		Y	0.11	9	0.86	7	-0.75	0.008741	stronglyHypometh
chr5	149622307	149622308	-			CAMK2A		0.14	7	0.89	9	-0.75	0.008741	stronglyHypometh
chr13	95139449	95139450	+					0.25	12	1	5	-0.75	0.00905	stronglyHypometh
chr7	72006520	72006521	-					0.25	12	1	6	-0.75	0.00905	stronglyHypometh
chr20	21501889	21501890	-					0	5	0.75	12	-0.75	0.00905	stronglyHypometh
chr8	74656131	74656132	-			STAU2		0	6	0.75	8	-0.75	0.009657	stronglyHypometh
chr8	129667474	129667475	-					0	6	0.75	8	-0.75	0.009657	stronglyHypometh
chr8	26912651	26912652	+					0.25	8	1	6	-0.75	0.009657	stronglyHypometh
chr8	27412891	27412892	+					0.25	8	1	6	-0.75	0.009657	stronglyHypometh
chr8	40011091	40011092	+	C8orf4	C8orf4			0.25	8	1	6	-0.75	0.009657	stronglyHypometh
chr8	40011094	40011095	+	C8orf4	C8orf4			0.25	8	1	6	-0.75	0.009657	stronglyHypometh
chr8	142528511	142528512	+				Y	0.25	8	1	6	-0.75	0.009657	stronglyHypometh
chr21	40743899	40743900	+					0	6	0.75	8	-0.75	0.009657	stronglyHypometh
chr21	47308441	47308442	+			PCBP3		0.25	8	1	6	-0.75	0.009657	stronglyHypometh
chr3	14797301	14797302	+			C3orf20		0.25	8	1	6	-0.75	0.009657	stronglyHypometh
chrX	18905490	18905491	+					0	6	0.75	8	-0.75	0.009657	stronglyHypometh
chrX	26224129	26224130	-					0	6	0.75	8	-0.75	0.009657	stronglyHypometh
chrX	40213519	40213520	-					0	6	0.75	8	-0.75	0.009657	stronglyHypometh
chrX	40213536	40213537	-					0	6	0.75	8	-0.75	0.009657	stronglyHypometh
chrX	64708001	64708002	+	ZC3H12B				0	6	0.75	8	-0.75	0.009657	stronglyHypometh
chrX	77339647	77339648	+					0.25	8	1	6	-0.75	0.009657	stronglyHypometh
chr16	79923183	79923184	-					0	6	0.75	8	-0.75	0.009657	stronglyHypometh
chr16	24267721	24267722	-	CACNG3	CACNG3			0.25	8	1	6	-0.75	0.009657	stronglyHypometh
chr16	25135181	25135182	-			LCMT1		0.25	8	1	6	-0.75	0.009657	stronglyHypometh
chr7	1333666	1333667	-					0	6	0.75	8	-0.75	0.009657	stronglyHypometh
chr7	4244285	4244286	+			SDK1		0	6	0.75	8	-0.75	0.009657	stronglyHypometh
chr7	6907703	6907704	+					0	6	0.75	8	-0.75	0.009657	stronglyHypometh
chr7	35414735	35414736	+		LOC401324			0	6	0.75	8	-0.75	0.009657	stronglyHypometh
chr7	23237956	23237957	-			NUPL2		0.25	8	1	6	-0.75	0.009657	stronglyHypometh
chr12	95738506	95738507	-					0	6	0.75	8	-0.75	0.009657	stronglyHypometh
chr12	96314671	96314672	+			CCDC38		0	6	0.75	8	-0.75	0.009657	stronglyHypometh
chr12	113909328	113909329	+	LHX5	LHX5		Y	0	6	0.75	8	-0.75	0.009657	stronglyHypometh
chr12	133021719	133021720	+					0	6	0.75	8	-0.75	0.009657	stronglyHypometh
chr12	69041079	69041080	+			RAP1B		0.25	8	1	6	-0.75	0.009657	stronglyHypometh
chr12	88828757	88828758	+					0.25	8	1	6	-0.75	0.009657	stronglyHypometh
chr6	148640293	148640294	-					0	6	0.75	8	-0.75	0.009657	stronglyHypometh
chr6	130289969	130289970	-					0.25	8	1	6	-0.75	0.009657	stronglyHypometh
chr1	218071823	218071824	-			LINC00210		0.25	8	1	6	-0.75	0.009657	stronglyHypometh
chr1	248198579	248198580	-			OR2L13		0.25	8	1	6	-0.75	0.009657	stronglyHypometh
chr7	151452182	151452183	+			PRKAG2		0	6	0.75	8	-0.75	0.009657	stronglyHypometh
chr7	156798570	156798571	+			MNX1	Y	0	6	0.75	8	-0.75	0.009657	stronglyHypometh
chr9	133540338	133540339	+	PRDM12		PRDM12	Y	0	6	0.75	8	-0.75	0.009657	stronglyHypometh
chr9	40496568	40496569	-					0.25	8	1	6	-0.75	0.009657	stronglyHypometh
chr9	99441464	99441465	-					0.25	8	1	6	-0.75	0.009657	stronglyHypometh
chr9	139514341	139514342	+					0.25	8	1	6	-0.75	0.009657	stronglyHypometh
chr10	1264882	1264883	-			ADARB2		0	6	0.75	8	-0.75	0.009657	stronglyHypometh
chr10	35395347	35395348	+					0	6	0.75	8	-0.75	0.009657	stronglyHypometh
chr10	84442962	84442963	-			NRG3		0	6	0.75	8	-0.75	0.009657	stronglyHypometh
chr2	32252948	32252949	-			DPY30		0	6	0.75	8	-0.75	0.009657	stronglyHypometh
chr2	71832207	71832208	+			DYSF		0	6	0.75	8	-0.75	0.009657	stronglyHypometh
chr2	86038393	86038394	+				Y	0.25	8	1	6	-0.75	0.009657	stronglyHypometh
chr2	117348157	117348158	-					0.25	8	1	6	-0.75	0.009657	stronglyHypometh
chr4	7520582	7520583	+			SORCS2		0	6	0.75	8	-0.75	0.009657	stronglyHypometh
chr4	8193353	8193354	-					0	6	0.75	8	-0.75	0.009657	stronglyHypometh
chr4	4769898	4769899	-					0.25	8	1	6	-0.75	0.009657	stronglyHypometh
chr14	52369538	52369539	-			GNG2		0.25	8	1	6	-0.75	0.009657	stronglyHypometh
chr17	7269106	7269107	+					0	6	0.75	8	-0.75	0.009657	stronglyHypometh
chr17	7826359	7826360	-		KCNAB3		Y	0	6	0.75	8	-0.75	0.009657	stronglyHypometh
chr17	7826366	7826367	-		KCNAB3		Y	0	6	0.75	8	-0.75	0.009657	stronglyHypometh
chr17	7826373	7826374	-		KCNAB3		Y	0	6	0.75	8	-0.75	0.009657	stronglyHypometh
chr17	7826377	7826378	-		KCNAB3		Y	0	6	0.75	8	-0.75	0.009657	stronglyHypometh
chr17	12600919	12600920	-			MYOCD		0	6	0.75	8	-0.75	0.009657	stronglyHypometh
chrX	90250516	90250517	+					0.25	8	1	6	-0.75	0.009657	stronglyHypometh
chrX	153686189	153686190	-	PLXNA3			Y	0.25	8	1	6	-0.75	0.009657	stronglyHypometh
chrX	153686191	153686192	-	PLXNA3			Y	0.25	8	1	6	-0.75	0.009657	stronglyHypometh
chr6	392964	392965	-			IRF4	Y	0	6	0.75	8	-0.75	0.009657	stronglyHypometh
chr11	76382128	76382129	-	LRRC32			Y	0	6	0.75	8	-0.75	0.009657	stronglyHypometh
chr11	85381101	85381102	+					0	6	0.75	8	-0.75	0.009657	stronglyHypometh
chr11	99229060	99229061	-			CNTN5		0.25	8	1	6	-0.75	0.009657	stronglyHypometh
chr3	181599193	181599194	+					0.25	8	1	6	-0.75	0.009657	stronglyHypometh
chr3	183633747	183633748	+					0.25	8	1	6	-0.75	0.009657	stronglyHypometh
chr3	186225422	186225423	+					0.25	8	1	6	-0.75	0.009657	stronglyHypometh
chr18	77579133	77579134	+					0	6	0.75	8	-0.75	0.009657	stronglyHypometh
chr18	34855073	34855074	-			CELF4	Y	0.25	8	1	6	-0.75	0.009657	stronglyHypometh
chr20	4964966	4964967	-			SLC23A2		0	6	0.75	8	-0.75	0.009657	stronglyHypometh
chr20	25990505	25990506	-	LOC100134868	LOC100134868		Y	0	6	0.75	8	-0.75	0.009657	stronglyHypometh
chr2	193820907	193820908	-					0	6	0.75	8	-0.75	0.009657	stronglyHypometh
chr2	229045390	229045391	-	SPHKAP		SPHKAP		0	6	0.75	8	-0.75	0.009657	stronglyHypometh
chr2	242755758	242755759	-		NEU4		Y	0	6	0.75	8	-0.75	0.009657	stronglyHypometh
chr2	175111967	175111968	+			OLA1		0.25	8	1	6	-0.75	0.009657	stronglyHypometh
chr5	59489262	59489263	+			PDE4D		0	6	0.75	8	-0.75	0.009657	stronglyHypometh
chr5	1887185	1887186	-				Y	0.25	8	1	6	-0.75	0.009657	stronglyHypometh
chr1	3310572	3310573	-			PRDM16	Y	0	6	0.75	8	-0.75	0.009657	stronglyHypometh
chr1	3601408	3601409	-			TP73		0	6	0.75	8	-0.75	0.009657	stronglyHypometh
chr1	27340034	27340035	+	FAM46B				0	6	0.75	8	-0.75	0.009657	stronglyHypometh
chr1	2835880	2835881	+					0.25	8	1	6	-0.75	0.009657	stronglyHypometh
chr1	23334476	23334477	-					0.25	8	1	6	-0.75	0.009657	stronglyHypometh
chr4	101868799	101868800	-					0	6	0.75	8	-0.75	0.009657	stronglyHypometh
chr4	167224938	167224939	-					0.25	8	1	6	-0.75	0.009657	stronglyHypometh
chr19	499189	499190	-			MADCAM1		0	6	0.75	8	-0.75	0.009657	stronglyHypometh
chr19	45666728	45666729	+			TRAPPC6A		0	6	0.75	8	-0.75	0.009657	stronglyHypometh
chr19	12517509	12517510	+					0.25	8	1	6	-0.75	0.009657	stronglyHypometh
chr19	51171530	51171531	-		SHANK1		Y	0.25	8	1	6	-0.75	0.009657	stronglyHypometh
chr19	51171542	51171543	-		SHANK1		Y	0.25	8	1	6	-0.75	0.009657	stronglyHypometh
chr15	35506078	35506079	+					0.25	8	1	6	-0.75	0.009657	stronglyHypometh
chr22	23801431	23801432	-					0.25	8	1	6	-0.75	0.009657	stronglyHypometh
chr5	176314638	176314639	-		HK3		Y	0	6	0.75	8	-0.75	0.009657	stronglyHypometh
chr5	138549274	138549275	+					0.25	8	1	6	-0.75	0.009657	stronglyHypometh
chr5	140937347	140937348	-	LOC100505658		DIAPH1		0.25	8	1	6	-0.75	0.009657	stronglyHypometh
chr16	88186601	88186602	+					0.12	8	0.88	8	-0.75	0.0101	stronglyHypometh
chr20	55687771	55687772	-					0.12	8	0.88	8	-0.75	0.0101	stronglyHypometh
chr8	28113802	28113803	-					0	5	0.75	8	-0.75	0.02098	stronglyHypometh
chr8	120188704	120188705	+					0	5	0.75	8	-0.75	0.02098	stronglyHypometh
chr8	9455746	9455747	+			TNKS		0.25	8	1	5	-0.75	0.02098	stronglyHypometh
chr8	145102343	145102344	+					0.25	8	1	5	-0.75	0.02098	stronglyHypometh
chr3	49394320	49394321	+					0	5	0.75	8	-0.75	0.02098	stronglyHypometh
chrX	18842150	18842151	-		PPEF1			0	5	0.75	8	-0.75	0.02098	stronglyHypometh
chr16	34208692	34208693	+				Y	0	5	0.75	8	-0.75	0.02098	stronglyHypometh
chr7	45163578	45163579	+					0	5	0.75	8	-0.75	0.02098	stronglyHypometh
chr7	28022191	28022192	-			JAZF1		0.25	8	1	5	-0.75	0.02098	stronglyHypometh
chr12	115798986	115798987	-					0	5	0.75	8	-0.75	0.02098	stronglyHypometh
chr12	20469526	20469527	-					0.25	8	1	5	-0.75	0.02098	stronglyHypometh
chr10	126489931	126489932	+	FAM175B				0	5	0.75	8	-0.75	0.02098	stronglyHypometh
chr2	120530365	120530366	+			PTPN4		0	5	0.75	8	-0.75	0.02098	stronglyHypometh
chr2	3699497	3699498	+					0.25	8	1	5	-0.75	0.02098	stronglyHypometh
chr2	4227070	4227071	-					0.25	8	1	5	-0.75	0.02098	stronglyHypometh
chr17	62697268	62697269	+					0	5	0.75	8	-0.75	0.02098	stronglyHypometh
chr17	2158463	2158464	+			SMG6		0.25	8	1	5	-0.75	0.02098	stronglyHypometh
chr11	82253141	82253142	-					0	5	0.75	8	-0.75	0.02098	stronglyHypometh
chr11	18230799	18230800	-	LOC494141		LOC494141	Y	0.25	8	1	5	-0.75	0.02098	stronglyHypometh
chr11	107737257	107737258	+					0.25	8	1	5	-0.75	0.02098	stronglyHypometh
chr2	206580956	206580957	-		NRP2			0	5	0.75	8	-0.75	0.02098	stronglyHypometh
chr2	206581012	206581013	-		NRP2			0	5	0.75	8	-0.75	0.02098	stronglyHypometh
chr2	206581043	206581044	-		NRP2			0	5	0.75	8	-0.75	0.02098	stronglyHypometh
chr2	131533261	131533262	+					0.25	8	1	5	-0.75	0.02098	stronglyHypometh
chr2	194453513	194453514	+					0.25	8	1	5	-0.75	0.02098	stronglyHypometh
chr5	78845052	78845053	+					0	5	0.75	8	-0.75	0.02098	stronglyHypometh
chr1	2125186	2125187	-		C1orf86			0	5	0.75	8	-0.75	0.02098	stronglyHypometh
chr1	20880494	20880495	-		FAM43B		Y	0	5	0.75	8	-0.75	0.02098	stronglyHypometh
chr4	141563712	141563713	-	TNRC18P1	TNRC18P1	TBC1D9		0	5	0.75	8	-0.75	0.02098	stronglyHypometh
chr19	20501912	20501913	+					0	5	0.75	8	-0.75	0.02098	stronglyHypometh
chr19	6596266	6596267	+					0.25	8	1	5	-0.75	0.02098	stronglyHypometh
chr19	37707288	37707289	+					0.25	8	1	5	-0.75	0.02098	stronglyHypometh
chr15	27494384	27494385	-			GABRG3		0	5	0.75	8	-0.75	0.02098	stronglyHypometh
chr10	94440298	94440299	-					0.14	14	0.88	17	-0.74	5.014e-05	stronglyHypometh
chr14	89366516	89366517	+					0	8	0.74	19	-0.74	0.0005797	stronglyHypometh
chr8	137050173	137050174	-					0.13	15	0.88	8	-0.74	0.001046	stronglyHypometh
chr13	113441468	113441469	+			ATP11A		0.17	6	0.91	11	-0.74	0.005414	stronglyHypometh
chr17	8215886	8215887	+		ARHGEF15			0	16	0.73	22	-0.73	4.617e-06	stronglyHypometh
chr11	46152637	46152638	+					0.27	22	1	14	-0.73	1.319e-05	stronglyHypometh
chr19	18543925	18543926	-			SSBP4	Y	0.27	22	1	12	-0.73	3.717e-05	stronglyHypometh
chrX	19362374	19362375	-	PDHA1		PDHA1	Y	0.05	19	0.78	9	-0.73	0.000223	stronglyHypometh
chrX	40035777	40035778	+	BCOR		BCOR	Y	0	9	0.73	22	-0.73	0.0002483	stronglyHypometh
chr2	25946599	25946600	+					0	10	0.73	11	-0.73	0.001032	stronglyHypometh
chr5	178332067	178332068	-			ZFP2		0.27	11	1	10	-0.73	0.001032	stronglyHypometh
chr12	1886676	1886677	+			ADIPOR2		0.27	15	1	8	-0.73	0.001346	stronglyHypometh
chr16	79198492	79198493	+			WWOX		0	9	0.73	11	-0.73	0.001381	stronglyHypometh
chrX	107018607	107018608	-	TSC22D3	TSC22D3		Y	0	9	0.73	11	-0.73	0.001381	stronglyHypometh
chr4	4879450	4879451	+					0	6	0.73	22	-0.73	0.002453	stronglyHypometh
chrX	119005706	119005707	-	RNF113A,NDUFA1	RNF113A		Y	0.27	22	1	6	-0.73	0.002453	stronglyHypometh
chrX	119005710	119005711	-	RNF113A,NDUFA1	RNF113A		Y	0.27	22	1	6	-0.73	0.002453	stronglyHypometh
chr1	91501688	91501689	+					0.27	22	1	6	-0.73	0.002453	stronglyHypometh
chr13	40809369	40809370	+					0.27	11	1	8	-0.73	0.003361	stronglyHypometh
chr15	25150453	25150454	-			SNRPN		0	7	0.73	11	-0.73	0.004022	stronglyHypometh
chr19	23016536	23016537	-					0.2	5	0.93	15	-0.73	0.004902	stronglyHypometh
chr3	125707121	125707122	-					0.07	14	0.8	5	-0.73	0.006106	stronglyHypometh
chr1	30795919	30795920	+					0.2	5	0.93	14	-0.73	0.006106	stronglyHypometh
chr16	27996882	27996883	-			GSG1L		0.1	10	0.83	6	-0.73	0.007617	stronglyHypometh
chr12	8473984	8473985	+					0.1	10	0.83	6	-0.73	0.007617	stronglyHypometh
chr9	140368969	140368970	-			PNPLA7		0.17	6	0.9	10	-0.73	0.007617	stronglyHypometh
chr6	25732127	25732128	+	HIST1H2APS1				0.17	6	0.9	10	-0.73	0.007617	stronglyHypometh
chr11	115024511	115024512	+					0.1	10	0.83	6	-0.73	0.007617	stronglyHypometh
chr22	25779675	25779676	-					0.1	10	0.83	6	-0.73	0.007617	stronglyHypometh
chr3	43633551	43633552	-			ANO10		0.27	11	1	6	-0.73	0.00905	stronglyHypometh
chr1	6094260	6094261	+	KCNAB2		KCNAB2		0.27	11	1	6	-0.73	0.00905	stronglyHypometh
chr5	178247735	178247736	-					0	6	0.73	11	-0.73	0.00905	stronglyHypometh
chrX	47016246	47016247	+			RBM10		0.14	7	0.88	8	-0.73	0.0101	stronglyHypometh
chr12	101775074	101775075	+			UTP20		0.12	8	0.86	7	-0.73	0.0101	stronglyHypometh
chr7	101017268	101017269	+			COL26A1		0.14	7	0.88	8	-0.73	0.0101	stronglyHypometh
chr7	103085857	103085858	+	SLC26A5		SLC26A5	Y	0.14	7	0.88	8	-0.73	0.0101	stronglyHypometh
chr10	72836028	72836029	+					0.14	7	0.88	8	-0.73	0.0101	stronglyHypometh
chr10	85469150	85469151	-					0.14	7	0.88	8	-0.73	0.0101	stronglyHypometh
chr17	63933177	63933178	+			CEP112		0.12	8	0.86	7	-0.73	0.0101	stronglyHypometh
chr17	65652122	65652123	+			PITPNC1		0.12	8	0.86	7	-0.73	0.0101	stronglyHypometh
chr5	42469030	42469031	-			GHR		0.12	8	0.86	7	-0.73	0.0101	stronglyHypometh
chr1	6515699	6515700	-			ESPN	Y	0.14	7	0.88	8	-0.73	0.0101	stronglyHypometh
chr22	47071291	47071292	-			GRAMD4		0.14	7	0.88	8	-0.73	0.0101	stronglyHypometh
chrX	40035736	40035737	+	BCOR		BCOR	Y	0	5	0.73	11	-0.73	0.02564	stronglyHypometh
chr10	26507200	26507201	+			GAD2	Y	0	5	0.73	11	-0.73	0.02564	stronglyHypometh
chr2	92046277	92046278	+					0.27	11	1	5	-0.73	0.02564	stronglyHypometh
chr6	37735475	37735476	-					0.27	11	1	5	-0.73	0.02564	stronglyHypometh
chr20	61048547	61048548	+		GATA5			0.27	11	1	5	-0.73	0.02564	stronglyHypometh
chr15	28193986	28193987	+			OCA2		0	5	0.73	11	-0.73	0.02564	stronglyHypometh
chr5	110922348	110922349	+			STARD4-AS1		0.27	11	1	5	-0.73	0.02564	stronglyHypometh
chr1	158761509	158761510	-					0.11	18	0.83	12	-0.72	0.0001193	stronglyHypometh
chr13	39478065	39478066	-					0.17	12	0.88	17	-0.72	0.0002962	stronglyHypometh
chr19	35520372	35520373	-					0.06	16	0.78	9	-0.72	0.0005409	stronglyHypometh
chr1	868505	868506	-			SAMD11		0.28	29	1	6	-0.72	0.00185	stronglyHypometh
chr2	204696759	204696760	-					0.18	11	0.9	10	-0.72	0.001905	stronglyHypometh
chr1	3230299	3230300	+			PRDM16		0.1	10	0.82	11	-0.72	0.001905	stronglyHypometh
chrX	71522705	71522706	-		CITED1			0.08	13	0.8	5	-0.72	0.007703	stronglyHypometh
chr18	77366837	77366838	-					0.08	13	0.8	5	-0.72	0.007703	stronglyHypometh
chr13	23048617	23048618	+					0.11	9	0.83	6	-0.72	0.01099	stronglyHypometh
chr8	135478860	135478861	-				Y	0.11	9	0.83	6	-0.72	0.01099	stronglyHypometh
chr16	86016745	86016746	-					0.11	9	0.83	6	-0.72	0.01099	stronglyHypometh
chr7	1408516	1408517	+				Y	0.11	9	0.83	6	-0.72	0.01099	stronglyHypometh
chr12	115161359	115161360	+					0.11	9	0.83	6	-0.72	0.01099	stronglyHypometh
chr12	131649607	131649608	-	LOC116437	LOC116437		Y	0.17	6	0.89	9	-0.72	0.01099	stronglyHypometh
chr10	821232	821233	-					0.11	9	0.83	6	-0.72	0.01099	stronglyHypometh
chr4	9604722	9604723	+					0.11	9	0.83	6	-0.72	0.01099	stronglyHypometh
chr4	41752292	41752293	+				Y	0.11	9	0.83	6	-0.72	0.01099	stronglyHypometh
chr3	192189965	192189966	+			FGF12		0.17	6	0.89	9	-0.72	0.01099	stronglyHypometh
chr1	28926015	28926016	+					0.17	6	0.89	9	-0.72	0.01099	stronglyHypometh
chr1	95591047	95591048	+			TMEM56,TMEM56-RWDD3		0.17	6	0.89	9	-0.72	0.01099	stronglyHypometh
chr5	160111911	160111912	+			ATP10B		0.11	9	0.83	6	-0.72	0.01099	stronglyHypometh
chr7	329961	329962	-	LOC100288524			Y	0.29	14	1	16	-0.71	3.332e-05	stronglyHypometh
chr14	89544646	89544647	+					0.29	14	1	16	-0.71	3.332e-05	stronglyHypometh
chr4	190940487	190940488	-				Y	0	12	0.71	28	-0.71	4.51e-05	stronglyHypometh
chr2	25384719	25384720	+			POMC	Y	0.29	17	1	12	-0.71	0.0001232	stronglyHypometh
chr22	17081568	17081569	-					0	14	0.71	14	-0.71	0.0001526	stronglyHypometh
chr12	68243544	68243545	+					0.29	14	1	12	-0.71	0.0002009	stronglyHypometh
chr12	68243547	68243548	+					0.29	14	1	12	-0.71	0.0002009	stronglyHypometh
chr19	4173443	4173444	-				Y	0	12	0.71	14	-0.71	0.0002009	stronglyHypometh
chr16	67571514	67571515	-	FAM65A		FAM65A	Y	0.11	18	0.82	11	-0.71	0.000249	stronglyHypometh
chr19	19221452	19221453	+		SLC25A42		Y	0.17	12	0.88	16	-0.71	0.0003265	stronglyHypometh
chr3	53560220	53560221	+			CACNA1D		0.14	14	0.86	14	-0.71	0.0004227	stronglyHypometh
chr14	65009100	65009101	+		HSPA2		Y	0.14	14	0.86	14	-0.71	0.0004227	stronglyHypometh
chr19	2642970	2642971	-			GNG7		0.14	14	0.86	14	-0.71	0.0004227	stronglyHypometh
chr12	9256469	9256470	-			A2M		0.29	28	1	8	-0.71	0.0004253	stronglyHypometh
chr13	113650932	113650933	-			MCF2L		0.29	14	1	11	-0.71	0.0005452	stronglyHypometh
chr14	106331073	106331074	-					0	10	0.71	14	-0.71	0.0005823	stronglyHypometh
chrX	153672354	153672355	-	FAM50A			Y	0	10	0.71	14	-0.71	0.0005823	stronglyHypometh
chr3	154917440	154917441	-					0.29	14	1	10	-0.71	0.0005823	stronglyHypometh
chr5	1524551	1524552	-	LPCAT1			Y	0.29	14	1	10	-0.71	0.0005823	stronglyHypometh
chr12	103268721	103268722	-			PAH		0.29	7	1	16	-0.71	0.0006241	stronglyHypometh
chr5	76281127	76281128	+					0.29	7	1	15	-0.71	0.0007974	stronglyHypometh
chr6	155287935	155287936	-					0.29	7	1	13	-0.71	0.001354	stronglyHypometh
chr10	118636277	118636278	-			ENO4		0	9	0.71	14	-0.71	0.001603	stronglyHypometh
chrX	39680460	39680461	-				Y	0	8	0.71	14	-0.71	0.001689	stronglyHypometh
chrX	39951273	39951274	-			BCOR	Y	0	8	0.71	14	-0.71	0.001689	stronglyHypometh
chr9	131980435	131980436	+					0	8	0.71	14	-0.71	0.001689	stronglyHypometh
chr9	89576077	89576078	+			LOC100506834		0.29	14	1	8	-0.71	0.001689	stronglyHypometh
chr14	52797986	52797987	-					0	8	0.71	14	-0.71	0.001689	stronglyHypometh
chrX	99666164	99666165	-	PCDH19			Y	0	8	0.71	14	-0.71	0.001689	stronglyHypometh
chrX	102085300	102085301	-			LINC00630		0	8	0.71	14	-0.71	0.001689	stronglyHypometh
chr15	68777272	68777273	+					0.29	14	1	8	-0.71	0.001689	stronglyHypometh
chr1	171328505	171328506	-					0	12	0.71	7	-0.71	0.001806	stronglyHypometh
chr3	196387650	196387651	+		LRRC33			0.09	11	0.8	10	-0.71	0.001905	stronglyHypometh
chr20	59699153	59699154	-					0.14	14	0.86	7	-0.71	0.003199	stronglyHypometh
chr8	93387250	93387251	-					0	10	0.71	7	-0.71	0.003394	stronglyHypometh
chr12	100134607	100134608	-			ANKS1B		0	10	0.71	7	-0.71	0.003394	stronglyHypometh
chr9	98369493	98369494	+					0	10	0.71	7	-0.71	0.003394	stronglyHypometh
chr4	78445632	78445633	-			CXCL13		0	10	0.71	7	-0.71	0.003394	stronglyHypometh
chr11	3146926	3146927	+			OSBPL5		0.29	14	1	7	-0.71	0.00387	stronglyHypometh
chr12	13681078	13681079	-					0.12	8	0.83	12	-0.71	0.004525	stronglyHypometh
chr2	119902582	119902583	-					0.17	12	0.88	8	-0.71	0.004525	stronglyHypometh
chr17	42123428	42123429	+			LSM12		0.12	8	0.83	12	-0.71	0.004525	stronglyHypometh
chr8	53476909	53476910	-			FAM150A		0	9	0.71	7	-0.71	0.004808	stronglyHypometh
chr8	143211435	143211436	-					0	9	0.71	7	-0.71	0.004808	stronglyHypometh
chr16	89041864	89041865	+			CBFA2T3		0	9	0.71	7	-0.71	0.004808	stronglyHypometh
chr1	228130523	228130524	-			WNT9A		0.29	7	1	9	-0.71	0.004808	stronglyHypometh
chr14	76727899	76727900	+					0	9	0.71	7	-0.71	0.004808	stronglyHypometh
chr11	60562362	60562363	-			MS4A10		0.29	7	1	9	-0.71	0.004808	stronglyHypometh
chr3	186133550	186133551	-					0.29	7	1	9	-0.71	0.004808	stronglyHypometh
chr19	55465266	55465267	+					0.29	7	1	9	-0.71	0.004808	stronglyHypometh
chrX	39021927	39021928	+				Y	0.11	9	0.82	11	-0.71	0.005477	stronglyHypometh
chr9	133540397	133540398	-	PRDM12		PRDM12	Y	0.18	11	0.89	9	-0.71	0.005477	stronglyHypometh
chr10	115547146	115547147	-					0.18	11	0.89	9	-0.71	0.005477	stronglyHypometh
chr8	98931711	98931712	-			MATN2		0.29	7	1	8	-0.71	0.006993	stronglyHypometh
chr21	43592314	43592315	+					0	8	0.71	7	-0.71	0.006993	stronglyHypometh
chr3	54873144	54873145	+			CACNA2D3		0.29	7	1	8	-0.71	0.006993	stronglyHypometh
chr16	49339043	49339044	+					0.29	7	1	8	-0.71	0.006993	stronglyHypometh
chr16	49841233	49841234	+			ZNF423		0.29	7	1	8	-0.71	0.006993	stronglyHypometh
chr16	1236272	1236273	+			CACNA1H	Y	0	8	0.71	7	-0.71	0.006993	stronglyHypometh
chr7	4214267	4214268	+			SDK1		0	8	0.71	7	-0.71	0.006993	stronglyHypometh
chr12	8377511	8377512	+			FAM90A1		0.29	7	1	8	-0.71	0.006993	stronglyHypometh
chr12	54351083	54351084	+					0	8	0.71	7	-0.71	0.006993	stronglyHypometh
chr9	137384383	137384384	+					0.29	7	1	8	-0.71	0.006993	stronglyHypometh
chr10	43758919	43758920	+			RASGEF1A		0.29	7	1	8	-0.71	0.006993	stronglyHypometh
chr14	83114438	83114439	-					0	8	0.71	7	-0.71	0.006993	stronglyHypometh
chr17	50972402	50972403	+					0	8	0.71	7	-0.71	0.006993	stronglyHypometh
chr17	63933168	63933169	+			CEP112		0	8	0.71	7	-0.71	0.006993	stronglyHypometh
chr17	63933186	63933187	+			CEP112		0	8	0.71	7	-0.71	0.006993	stronglyHypometh
chr6	41460154	41460155	+					0.29	7	1	8	-0.71	0.006993	stronglyHypometh
chr18	74092216	74092217	-		ZNF516			0	8	0.71	7	-0.71	0.006993	stronglyHypometh
chr20	25129023	25129024	+	LOC284798	LOC284798	LOC284798	Y	0.29	7	1	8	-0.71	0.006993	stronglyHypometh
chr1	46215443	46215444	-			IPP		0	8	0.71	7	-0.71	0.006993	stronglyHypometh
chr15	28223933	28223934	+			OCA2		0.29	7	1	8	-0.71	0.006993	stronglyHypometh
chr22	50988531	50988532	-		KLHDC7B			0	8	0.71	7	-0.71	0.006993	stronglyHypometh
chrX	24129202	24129203	-					0.29	14	1	6	-0.71	0.01084	stronglyHypometh
chr7	22062733	22062734	-					0.29	14	1	6	-0.71	0.01084	stronglyHypometh
chr9	79631018	79631019	+				Y	0	6	0.71	14	-0.71	0.01084	stronglyHypometh
chr10	37796148	37796149	+					0.29	14	1	6	-0.71	0.01084	stronglyHypometh
chr10	71331657	71331658	+				Y	0.29	14	1	5	-0.71	0.01084	stronglyHypometh
chr2	114959188	114959189	-					0.29	14	1	6	-0.71	0.01084	stronglyHypometh
chr17	4872947	4872948	-		CAMTA2			0	6	0.71	14	-0.71	0.01084	stronglyHypometh
chr17	61528100	61528101	+					0.29	14	1	6	-0.71	0.01084	stronglyHypometh
chrX	114936001	114936002	-					0.29	14	1	6	-0.71	0.01084	stronglyHypometh
chr1	3633881	3633882	+			TP73		0	6	0.71	14	-0.71	0.01084	stronglyHypometh
chr1	18437035	18437036	-			IGSF21	Y	0	6	0.71	14	-0.71	0.01084	stronglyHypometh
chr1	71837078	71837079	-					0	6	0.71	14	-0.71	0.01084	stronglyHypometh
chr12	122446770	122446771	+					0.2	5	0.91	11	-0.71	0.01282	stronglyHypometh
chr1	240924969	240924970	+					0.2	5	0.91	11	-0.71	0.01282	stronglyHypometh
chr14	92652411	92652412	-					0.2	5	0.91	11	-0.71	0.01282	stronglyHypometh
chr11	66500045	66500046	-					0.09	11	0.8	5	-0.71	0.01282	stronglyHypometh
chr5	168363483	168363484	+			SLIT3		0.09	11	0.8	5	-0.71	0.01282	stronglyHypometh
chr13	109123446	109123447	+					0	7	0.71	7	-0.71	0.02098	stronglyHypometh
chr13	103004916	103004917	+			FGF14-IT1,FGF14		0.29	7	1	6	-0.71	0.02098	stronglyHypometh
chr8	33561158	33561159	-					0.29	7	1	7	-0.71	0.02098	stronglyHypometh
chr8	144275131	144275132	+					0.29	7	1	7	-0.71	0.02098	stronglyHypometh
chr8	144275142	144275143	+					0	7	0.71	7	-0.71	0.02098	stronglyHypometh
chr3	35680790	35680791	+	ARPP21	ARPP21		Y	0	7	0.71	7	-0.71	0.02098	stronglyHypometh
chr3	56679942	56679943	-			FAM208A		0.29	7	1	7	-0.71	0.02098	stronglyHypometh
chr3	14546725	14546726	-			GRIP2		0	6	0.71	7	-0.71	0.02098	stronglyHypometh
chr3	37835707	37835708	-			ITGA9		0	6	0.71	7	-0.71	0.02098	stronglyHypometh
chr3	59753148	59753149	+			FHIT		0.29	7	1	6	-0.71	0.02098	stronglyHypometh
chr3	93912514	93912515	+					0.29	7	1	6	-0.71	0.02098	stronglyHypometh
chrX	29924269	29924270	-			IL1RAPL1		0.29	7	1	7	-0.71	0.02098	stronglyHypometh
chrX	19606603	19606604	-			SH3KBP1		0	6	0.71	7	-0.71	0.02098	stronglyHypometh
chrX	15250028	15250029	+					0.29	7	1	6	-0.71	0.02098	stronglyHypometh
chr16	31580919	31580920	+	YBX3P1			Y	0	7	0.71	7	-0.71	0.02098	stronglyHypometh
chr7	22097995	22097996	+					0.29	7	1	7	-0.71	0.02098	stronglyHypometh
chr7	51212095	51212096	+			COBL		0.29	7	1	7	-0.71	0.02098	stronglyHypometh
chr7	51478654	51478655	-					0	6	0.71	7	-0.71	0.02098	stronglyHypometh
chr7	53563194	53563195	+					0	6	0.71	7	-0.71	0.02098	stronglyHypometh
chr7	4912854	4912855	+			RADIL		0.29	7	1	6	-0.71	0.02098	stronglyHypometh
chr7	19862604	19862605	-					0.29	7	1	6	-0.71	0.02098	stronglyHypometh
chr12	125236507	125236508	-					0.29	7	1	7	-0.71	0.02098	stronglyHypometh
chr12	53723769	53723770	-			SP7		0	6	0.71	7	-0.71	0.02098	stronglyHypometh
chr1	160364553	160364554	-					0	6	0.71	7	-0.71	0.02098	stronglyHypometh
chr1	175474572	175474573	-			TNR		0.29	7	1	6	-0.71	0.02098	stronglyHypometh
chr1	235801033	235801034	+			GNG4		0.29	7	1	6	-0.71	0.02098	stronglyHypometh
chr9	18999592	18999593	+			FAM154A		0	6	0.71	7	-0.71	0.02098	stronglyHypometh
chr10	131766827	131766828	+				Y	0	6	0.71	7	-0.71	0.02098	stronglyHypometh
chr10	45713736	45713737	-					0.29	7	1	6	-0.71	0.02098	stronglyHypometh
chr2	45227691	45227692	+				Y	0	7	0.71	7	-0.71	0.02098	stronglyHypometh
chr2	63274942	63274943	+	LOC100132215		LOC100132215	Y	0	6	0.71	7	-0.71	0.02098	stronglyHypometh
chr2	63274950	63274951	+	LOC100132215		LOC100132215	Y	0	6	0.71	7	-0.71	0.02098	stronglyHypometh
chr2	63274952	63274953	+	LOC100132215		LOC100132215	Y	0	6	0.71	7	-0.71	0.02098	stronglyHypometh
chr2	63274957	63274958	+	LOC100132215		LOC100132215	Y	0	6	0.71	7	-0.71	0.02098	stronglyHypometh
chr2	63274973	63274974	+	LOC100132215		LOC100132215	Y	0	6	0.71	7	-0.71	0.02098	stronglyHypometh
chr2	63275001	63275002	+	LOC100132215		LOC100132215	Y	0	6	0.71	7	-0.71	0.02098	stronglyHypometh
chr2	63275033	63275034	+	LOC100132215		LOC100132215	Y	0	6	0.71	7	-0.71	0.02098	stronglyHypometh
chr2	64607564	64607565	+					0	6	0.71	7	-0.71	0.02098	stronglyHypometh
chr2	81922473	81922474	-					0	6	0.71	7	-0.71	0.02098	stronglyHypometh
chr14	104648526	104648527	-					0.29	7	1	7	-0.71	0.02098	stronglyHypometh
chr14	106598103	106598104	-					0.29	7	1	6	-0.71	0.02098	stronglyHypometh
chr17	55905042	55905043	+					0	7	0.71	7	-0.71	0.02098	stronglyHypometh
chr17	6220241	6220242	+					0	6	0.71	7	-0.71	0.02098	stronglyHypometh
chr17	7826344	7826345	-		KCNAB3		Y	0	6	0.71	7	-0.71	0.02098	stronglyHypometh
chr17	7826386	7826387	-		KCNAB3		Y	0	6	0.71	7	-0.71	0.02098	stronglyHypometh
chr17	78039757	78039758	+			CCDC40		0	6	0.71	7	-0.71	0.02098	stronglyHypometh
chr17	3628193	3628194	-	GSG2	GSG2	ITGAE		0.29	7	1	6	-0.71	0.02098	stronglyHypometh
chr17	79133346	79133347	+			AATK	Y	0.29	7	1	6	-0.71	0.02098	stronglyHypometh
chrX	110015645	110015646	+			CHRDL1		0	6	0.71	7	-0.71	0.02098	stronglyHypometh
chrX	118960047	118960048	+					0	6	0.71	7	-0.71	0.02098	stronglyHypometh
chrX	148619798	148619799	+			LOC100131434		0	6	0.71	7	-0.71	0.02098	stronglyHypometh
chr11	34155603	34155604	-			NAT10		0.29	7	1	7	-0.71	0.02098	stronglyHypometh
chr11	114485926	114485927	+					0	7	0.71	7	-0.71	0.02098	stronglyHypometh
chr11	110378696	110378697	-					0	6	0.71	7	-0.71	0.02098	stronglyHypometh
chr11	2032380	2032381	-					0.29	7	1	6	-0.71	0.02098	stronglyHypometh
chr11	76751226	76751227	-		B3GNT6		Y	0.29	7	1	6	-0.71	0.02098	stronglyHypometh
chr3	129341177	129341178	+					0	7	0.71	7	-0.71	0.02098	stronglyHypometh
chr3	196763351	196763352	+					0	7	0.71	7	-0.71	0.02098	stronglyHypometh
chr3	140757907	140757908	-					0.29	7	1	6	-0.71	0.02098	stronglyHypometh
chr18	53960228	53960229	+					0	6	0.71	7	-0.71	0.02098	stronglyHypometh
chr20	36278522	36278523	-					0	7	0.71	7	-0.71	0.02098	stronglyHypometh
chr20	21966014	21966015	+					0.29	7	1	6	-0.71	0.02098	stronglyHypometh
chr2	233350542	233350543	+			ECEL1	Y	0	6	0.71	7	-0.71	0.02098	stronglyHypometh
chr2	233350642	233350643	+		ECEL1		Y	0	6	0.71	7	-0.71	0.02098	stronglyHypometh
chr2	127949367	127949368	-			CYP27C1		0.29	7	1	6	-0.71	0.02098	stronglyHypometh
chr19	13821911	13821912	-					0	7	0.71	7	-0.71	0.02098	stronglyHypometh
chr19	33332620	33332621	+			SLC7A9		0.29	7	1	7	-0.71	0.02098	stronglyHypometh
chr19	34351204	34351205	-					0.29	7	1	7	-0.71	0.02098	stronglyHypometh
chr19	5512811	5512812	-					0	6	0.71	7	-0.71	0.02098	stronglyHypometh
chr19	16459211	16459212	-					0	6	0.71	7	-0.71	0.02098	stronglyHypometh
chr19	53636033	53636034	-	ZNF415	ZNF415	ZNF415	Y	0	6	0.71	7	-0.71	0.02098	stronglyHypometh
chr19	54537609	54537610	+					0	6	0.71	7	-0.71	0.02098	stronglyHypometh
chr19	55436132	55436133	-			NLRP7		0	6	0.71	7	-0.71	0.02098	stronglyHypometh
chr19	55894600	55894601	+			TMEM238		0.29	7	1	6	-0.71	0.02098	stronglyHypometh
chr15	78232005	78232006	+					0	6	0.71	7	-0.71	0.02098	stronglyHypometh
chr22	17835844	17835845	+					0	6	0.71	7	-0.71	0.02098	stronglyHypometh
chr22	41932223	41932224	-			POLR3H		0.29	7	1	6	-0.71	0.02098	stronglyHypometh
chr5	165702090	165702091	-					0.29	7	1	6	-0.71	0.02098	stronglyHypometh
chr8	68248235	68248236	-			ARFGEF1		0.17	6	0.88	8	-0.71	0.02564	stronglyHypometh
chr8	129685870	129685871	-					0.17	6	0.88	8	-0.71	0.02564	stronglyHypometh
chrX	360523	360524	-					0.17	6	0.88	8	-0.71	0.02564	stronglyHypometh
chrX	360787	360788	-					0.17	6	0.88	8	-0.71	0.02564	stronglyHypometh
chrX	71525984	71525985	-	CITED1		CITED1	Y	0.12	8	0.83	6	-0.71	0.02564	stronglyHypometh
chr16	63961295	63961296	+					0.17	6	0.88	8	-0.71	0.02564	stronglyHypometh
chr16	21160087	21160088	+			DNAH3		0.12	8	0.83	6	-0.71	0.02564	stronglyHypometh
chr16	86184969	86184970	-					0.12	8	0.83	6	-0.71	0.02564	stronglyHypometh
chr12	132849756	132849757	-			GALNT9		0.12	8	0.83	6	-0.71	0.02564	stronglyHypometh
chr1	154509007	154509008	+			TDRD10		0.12	8	0.83	6	-0.71	0.02564	stronglyHypometh
chr9	26847457	26847458	+			CAAP1		0.17	6	0.88	8	-0.71	0.02564	stronglyHypometh
chr10	577760	577761	-			DIP2C		0.17	6	0.88	8	-0.71	0.02564	stronglyHypometh
chr10	52488714	52488715	+					0.17	6	0.88	8	-0.71	0.02564	stronglyHypometh
chr10	43745643	43745644	+			RASGEF1A		0.12	8	0.83	6	-0.71	0.02564	stronglyHypometh
chr14	65637402	65637403	+					0.12	8	0.83	6	-0.71	0.02564	stronglyHypometh
chrX	129100858	129100859	-					0.17	6	0.88	8	-0.71	0.02564	stronglyHypometh
chrX	153220599	153220600	+		HCFC1		Y	0.17	6	0.88	8	-0.71	0.02564	stronglyHypometh
chr6	23428922	23428923	+					0.12	8	0.83	6	-0.71	0.02564	stronglyHypometh
chr20	61008682	61008683	-					0.17	6	0.88	8	-0.71	0.02564	stronglyHypometh
chr5	1618606	1618607	-			LOC728613		0.12	8	0.83	6	-0.71	0.02564	stronglyHypometh
chr19	11573731	11573732	-			ELAVL3		0.17	6	0.88	8	-0.71	0.02564	stronglyHypometh
chr15	40544589	40544590	+	C15orf56,PAK6	C15orf56	PAK6	Y	0.17	6	0.88	8	-0.71	0.02564	stronglyHypometh
chr22	48823754	48823755	+					0.12	8	0.83	6	-0.71	0.02564	stronglyHypometh
chr8	11537084	11537085	+				Y	0.29	7	1	5	-0.71	0.02778	stronglyHypometh
chr8	94532999	94533000	+			LINC00535		0	5	0.71	7	-0.71	0.02778	stronglyHypometh
chr8	119346994	119346995	+			SAMD12		0.29	7	1	5	-0.71	0.02778	stronglyHypometh
chr8	143415232	143415233	-			TSNARE1		0.29	7	1	5	-0.71	0.02778	stronglyHypometh
chr21	33510868	33510869	-					0.29	7	1	5	-0.71	0.02778	stronglyHypometh
chr3	3629294	3629295	-					0.29	7	1	5	-0.71	0.02778	stronglyHypometh
chr3	22684933	22684934	+					0	5	0.71	7	-0.71	0.02778	stronglyHypometh
chr3	34927122	34927123	+					0	5	0.71	7	-0.71	0.02778	stronglyHypometh
chr3	71761289	71761290	-			EIF4E3		0	5	0.71	7	-0.71	0.02778	stronglyHypometh
chrX	47478735	47478736	-	SYN1		SYN1	Y	0	5	0.71	7	-0.71	0.02778	stronglyHypometh
chrX	48748568	48748569	-				Y	0	5	0.71	7	-0.71	0.02778	stronglyHypometh
chr16	82262009	82262010	+					0	5	0.71	7	-0.71	0.02778	stronglyHypometh
chr16	90110966	90110967	-		GAS8,LOC100130015			0	5	0.71	7	-0.71	0.02778	stronglyHypometh
chr7	1679665	1679666	-					0	5	0.71	7	-0.71	0.02778	stronglyHypometh
chr7	45002763	45002764	-			MYO1G	Y	0	5	0.71	7	-0.71	0.02778	stronglyHypometh
chr12	7865203	7865204	-			DPPA3		0.29	7	1	5	-0.71	0.02778	stronglyHypometh
chr12	12431208	12431209	+					0.29	7	1	5	-0.71	0.02778	stronglyHypometh
chr12	125153413	125153414	-					0	5	0.71	7	-0.71	0.02778	stronglyHypometh
chr1	159962517	159962518	+					0.29	7	1	5	-0.71	0.02778	stronglyHypometh
chr1	180910218	180910219	+		KIAA1614			0.29	7	1	5	-0.71	0.02778	stronglyHypometh
chr1	181014154	181014155	-			MR1		0.29	7	1	5	-0.71	0.02778	stronglyHypometh
chr1	220220421	220220422	-	EPRS		RNU5F-1		0	5	0.71	7	-0.71	0.02778	stronglyHypometh
chr1	230490451	230490452	-			PGBD5		0	5	0.71	7	-0.71	0.02778	stronglyHypometh
chr1	240908057	240908058	-					0	5	0.71	7	-0.71	0.02778	stronglyHypometh
chr7	127762421	127762422	+					0	5	0.71	7	-0.71	0.02778	stronglyHypometh
chr9	19000086	19000087	+			FAM154A		0	5	0.71	7	-0.71	0.02778	stronglyHypometh
chr9	133777045	133777046	-					0	5	0.71	7	-0.71	0.02778	stronglyHypometh
chr9	138324273	138324274	+					0.29	7	1	5	-0.71	0.02778	stronglyHypometh
chr10	84309640	84309641	+			NRG3		0.29	7	1	5	-0.71	0.02778	stronglyHypometh
chr10	99855421	99855422	-					0	5	0.71	7	-0.71	0.02778	stronglyHypometh
chr10	118893602	118893603	-		VAX1	VAX1	Y	0	5	0.71	7	-0.71	0.02778	stronglyHypometh
chr10	124904125	124904126	+					0	5	0.71	7	-0.71	0.02778	stronglyHypometh
chr2	101284	101285	-					0.29	7	1	5	-0.71	0.02778	stronglyHypometh
chr2	27107926	27107927	+			DPYSL5		0	5	0.71	7	-0.71	0.02778	stronglyHypometh
chr4	4856932	4856933	+					0	5	0.71	7	-0.71	0.02778	stronglyHypometh
chr14	64854204	64854205	-	MTHFD1			Y	0.29	7	1	5	-0.71	0.02778	stronglyHypometh
chr14	75408739	75408740	-		PGF			0.29	7	1	5	-0.71	0.02778	stronglyHypometh
chr14	80891395	80891396	-			DIO2-AS1		0.29	7	1	5	-0.71	0.02778	stronglyHypometh
chr14	105997809	105997810	-					0.29	7	1	5	-0.71	0.02778	stronglyHypometh
chr17	33814278	33814279	+	SLFN12L		SLFN12L	Y	0.29	7	1	5	-0.71	0.02778	stronglyHypometh
chr17	59490152	59490153	-		C17orf82		Y	0	5	0.71	7	-0.71	0.02778	stronglyHypometh
chrX	107049591	107049592	-					0	5	0.71	7	-0.71	0.02778	stronglyHypometh
chrX	129125875	129125876	-					0	5	0.71	7	-0.71	0.02778	stronglyHypometh
chrX	129125891	129125892	-					0	5	0.71	7	-0.71	0.02778	stronglyHypometh
chrX	129126030	129126031	-					0	5	0.71	7	-0.71	0.02778	stronglyHypometh
chrY	26310893	26310894	-					0.29	7	1	5	-0.71	0.02778	stronglyHypometh
chr11	1081683	1081684	-		MUC2			0.29	7	1	5	-0.71	0.02778	stronglyHypometh
chr11	7110943	7110944	+	RBMXL2	RBMXL2		Y	0.29	7	1	5	-0.71	0.02778	stronglyHypometh
chr11	33251310	33251311	+					0.29	7	1	5	-0.71	0.02778	stronglyHypometh
chr11	64397935	64397936	+		NRXN2		Y	0.29	7	1	5	-0.71	0.02778	stronglyHypometh
chr11	77712474	77712475	+					0	5	0.71	7	-0.71	0.02778	stronglyHypometh
chr11	117936795	117936796	+			TMPRSS4-AS1		0.29	7	1	5	-0.71	0.02778	stronglyHypometh
chr3	102106945	102106946	+					0	5	0.71	7	-0.71	0.02778	stronglyHypometh
chr3	112204766	112204767	-			BTLA		0.29	7	1	5	-0.71	0.02778	stronglyHypometh
chr3	155463801	155463802	-					0	5	0.71	7	-0.71	0.02778	stronglyHypometh
chr18	72774539	72774540	+			ZNF407		0.29	7	1	5	-0.71	0.02778	stronglyHypometh
chr20	2078251	2078252	+					0	5	0.71	7	-0.71	0.02778	stronglyHypometh
chr20	41100082	41100083	+			PTPRT		0.29	7	1	5	-0.71	0.02778	stronglyHypometh
chr20	55362095	55362096	+					0.29	7	1	5	-0.71	0.02778	stronglyHypometh
chr20	58558148	58558149	-			CDH26		0.29	7	1	5	-0.71	0.02778	stronglyHypometh
chr20	61366740	61366741	+			NTSR1		0.29	7	1	5	-0.71	0.02778	stronglyHypometh
chr2	122512301	122512302	-	TSN				0	5	0.71	7	-0.71	0.02778	stronglyHypometh
chr2	177054304	177054305	-	HOXD1,HOXD-AS1		HOXD1	Y	0	5	0.71	7	-0.71	0.02778	stronglyHypometh
chr1	2364166	2364167	-					0.29	7	1	5	-0.71	0.02778	stronglyHypometh
chr1	3307176	3307177	+			PRDM16	Y	0.29	7	1	5	-0.71	0.02778	stronglyHypometh
chr1	3307180	3307181	+			PRDM16	Y	0.29	7	1	5	-0.71	0.02778	stronglyHypometh
chr19	6332256	6332257	+			ACER1		0.29	7	1	5	-0.71	0.02778	stronglyHypometh
chr19	42962133	42962134	+			LOC100996307		0	5	0.71	7	-0.71	0.02778	stronglyHypometh
chr19	46807386	46807387	-	HIF3A		HIF3A,RNU6-66	Y	0.29	7	1	5	-0.71	0.02778	stronglyHypometh
chr15	29421770	29421771	-			FAM189A1		0	5	0.71	7	-0.71	0.02778	stronglyHypometh
chr15	34017926	34017927	-			RYR3		0.29	7	1	5	-0.71	0.02778	stronglyHypometh
chr15	94218949	94218950	-					0	5	0.71	7	-0.71	0.02778	stronglyHypometh
chr15	99099551	99099552	+					0.29	7	1	5	-0.71	0.02778	stronglyHypometh
chr22	47686245	47686246	-					0	5	0.71	7	-0.71	0.02778	stronglyHypometh
chr5	137996958	137996959	-					0.29	7	1	5	-0.71	0.02778	stronglyHypometh
chr5	153190653	153190654	-		GRIA1			0	5	0.71	7	-0.71	0.02778	stronglyHypometh
chr5	166245450	166245451	-					0	5	0.71	7	-0.71	0.02778	stronglyHypometh
chr8	54355007	54355008	+					0.14	7	0.86	7	-0.71	0.02914	stronglyHypometh
chr16	8880224	8880225	-					0.14	7	0.86	7	-0.71	0.02914	stronglyHypometh
chr16	13450758	13450759	+					0.14	7	0.86	7	-0.71	0.02914	stronglyHypometh
chr7	561217	561218	+		FLJ44511		Y	0.14	7	0.86	7	-0.71	0.02914	stronglyHypometh
chr10	134698817	134698818	+			TTC40	Y	0.14	7	0.86	7	-0.71	0.02914	stronglyHypometh
chr11	2583437	2583438	+			KCNQ1		0.14	7	0.86	7	-0.71	0.02914	stronglyHypometh
chr3	122107623	122107624	+			FAM162A		0.14	7	0.86	7	-0.71	0.02914	stronglyHypometh
chr2	240875442	240875443	-					0.14	7	0.86	7	-0.71	0.02914	stronglyHypometh
chr22	42115176	42115177	-			MEI1		0.14	7	0.86	7	-0.71	0.02914	stronglyHypometh
chr18	66371058	66371059	+			TMX3		0.14	14	0.85	26	-0.7	2.223e-05	stronglyHypometh
chr8	36209741	36209742	+					0.3	20	1	14	-0.7	4.047e-05	stronglyHypometh
chr17	55123185	55123186	+	RNF126P1	RNF126P1		Y	0.3	20	1	10	-0.7	0.0002999	stronglyHypometh
chr1	3328861	3328862	-		PRDM16		Y	0	10	0.7	20	-0.7	0.0002999	stronglyHypometh
chr16	331892	331893	-		ARHGDIG			0.3	20	1	6	-0.7	0.004013	stronglyHypometh
chr2	234663626	234663627	+	LOC100286922	LOC100286922	UGT1A10,LOC100286922,UGT1A8,UGT1A9,UGT1A4,UGT1A5,UGT1A6,UGT1A7,UGT1A3	Y	0	6	0.7	20	-0.7	0.004013	stronglyHypometh
chr20	61568163	61568164	+			DIDO1		0.15	13	0.86	7	-0.7	0.004438	stronglyHypometh
chrX	39949467	39949468	+			BCOR	Y	0.1	10	0.8	10	-0.7	0.005477	stronglyHypometh
chr1	232811605	232811606	+					0	7	0.7	10	-0.7	0.009821	stronglyHypometh
chr10	29546137	29546138	+					0.3	10	1	7	-0.7	0.009821	stronglyHypometh
chr18	48229283	48229284	-			MAPK4		0	7	0.7	10	-0.7	0.009821	stronglyHypometh
chr8	64996661	64996662	-					0	6	0.7	10	-0.7	0.01136	stronglyHypometh
chr8	144154068	144154069	-				Y	0	6	0.7	10	-0.7	0.01136	stronglyHypometh
chr7	38330459	38330460	-					0.3	10	1	6	-0.7	0.01136	stronglyHypometh
chr6	110883959	110883960	-					0.3	10	1	6	-0.7	0.01136	stronglyHypometh
chr10	23482148	23482149	-	PTF1A	PTF1A		Y	0	6	0.7	10	-0.7	0.01136	stronglyHypometh
chr14	105674276	105674277	+					0.3	10	1	6	-0.7	0.01136	stronglyHypometh
chr11	69648727	69648728	-					0	6	0.7	10	-0.7	0.01136	stronglyHypometh
chr1	31709364	31709365	-			NKAIN1		0.3	10	1	6	-0.7	0.01136	stronglyHypometh
chr19	18543964	18543965	-		SSBP4		Y	0.3	10	1	6	-0.7	0.01136	stronglyHypometh
chr15	93617064	93617065	+	RGMA	RGMA	RGMA	Y	0.3	10	1	6	-0.7	0.01136	stronglyHypometh
chr15	98792903	98792904	-					0	6	0.7	10	-0.7	0.01136	stronglyHypometh
chrX	70401636	70401637	-					0.1	10	0.8	5	-0.7	0.01698	stronglyHypometh
chr16	22899927	22899928	-			HS3ST2		0.1	10	0.8	5	-0.7	0.01698	stronglyHypometh
chr17	2815122	2815123	+			RAP1GAP2		0.2	5	0.9	10	-0.7	0.01698	stronglyHypometh
chr20	61358791	61358792	-			NTSR1		0.1	10	0.8	5	-0.7	0.01698	stronglyHypometh
chr8	143653576	143653577	-					0.3	10	1	5	-0.7	0.02564	stronglyHypometh
chr3	10644932	10644933	+					0.3	10	1	5	-0.7	0.02564	stronglyHypometh
chr12	127399755	127399756	-					0.3	10	1	5	-0.7	0.02564	stronglyHypometh
chr9	37412876	37412877	-					0.3	10	1	5	-0.7	0.02564	stronglyHypometh
chr10	134063480	134063481	+			STK32C		0.3	10	1	5	-0.7	0.02564	stronglyHypometh
chr4	8873172	8873173	-	HMX1	HMX1			0	5	0.7	10	-0.7	0.02564	stronglyHypometh
chr17	55123175	55123176	+	RNF126P1	RNF126P1		Y	0.3	10	1	5	-0.7	0.02564	stronglyHypometh
chr2	207521643	207521644	-			DYTN		0	5	0.7	10	-0.7	0.02564	stronglyHypometh
chr2	239799843	239799844	+			TWIST2		0.3	10	1	5	-0.7	0.02564	stronglyHypometh
chr5	6573078	6573079	-					0	5	0.7	10	-0.7	0.02564	stronglyHypometh
chr5	1027959	1027960	-			NKD2		0.3	10	1	5	-0.7	0.02564	stronglyHypometh
chr1	43353415	43353416	-				Y	0	5	0.7	10	-0.7	0.02564	stronglyHypometh
chr1	5817479	5817480	+					0.3	10	1	5	-0.7	0.02564	stronglyHypometh
chr15	66275142	66275143	-			MEGF11		0.3	10	1	5	-0.7	0.02564	stronglyHypometh
chrX	19362350	19362351	-	PDHA1		PDHA1	Y	0.18	22	0.88	16	-0.69	3.965e-05	stronglyHypometh
chrX	19362362	19362363	-	PDHA1		PDHA1	Y	0.18	22	0.88	16	-0.69	3.965e-05	stronglyHypometh
chr16	66343546	66343547	-					0.2	10	0.89	18	-0.69	0.0005384	stronglyHypometh
chr17	71329538	71329539	+					0.31	16	1	10	-0.69	0.0007227	stronglyHypometh
chr9	135333826	135333827	+			C9orf171		0.08	12	0.77	13	-0.69	0.0009826	stronglyHypometh
chr5	175577736	175577737	+			LOC643201		0.23	13	0.92	12	-0.69	0.0009826	stronglyHypometh
chr1	111813690	111813691	-				Y	0.31	16	1	9	-0.69	0.001007	stronglyHypometh
chr21	35840331	35840332	+			KCNE1		0.14	14	0.83	12	-0.69	0.001101	stronglyHypometh
chrX	51361638	51361639	+				Y	0.17	12	0.86	14	-0.69	0.001101	stronglyHypometh
chrX	51361640	51361641	+				Y	0.17	12	0.86	14	-0.69	0.001101	stronglyHypometh
chrX	51361647	51361648	+				Y	0.17	12	0.86	14	-0.69	0.001101	stronglyHypometh
chrX	51361649	51361650	+				Y	0.17	12	0.86	14	-0.69	0.001101	stronglyHypometh
chr16	11000402	11000403	-		CIITA			0.17	12	0.86	14	-0.69	0.001101	stronglyHypometh
chr10	130869988	130869989	-					0.17	12	0.86	14	-0.69	0.001101	stronglyHypometh
chr3	125561226	125561227	+					0.17	12	0.86	14	-0.69	0.001101	stronglyHypometh
chr19	20280956	20280957	+			ZNF486		0.31	13	1	10	-0.69	0.001603	stronglyHypometh
chr12	95773450	95773451	-					0.2	15	0.89	9	-0.69	0.002229	stronglyHypometh
chr13	20139474	20139475	-					0.31	26	1	6	-0.69	0.003314	stronglyHypometh
chr7	28997285	28997286	-	TRIL	TRIL		Y	0.22	9	0.91	11	-0.69	0.004525	stronglyHypometh
chr10	77893263	77893264	+			C10orf11		0	7	0.69	16	-0.69	0.004577	stronglyHypometh
chr21	32763702	32763703	+			TIAM1		0.31	13	1	8	-0.69	0.0046	stronglyHypometh
chr16	906966	906967	-			LMF1		0.31	13	1	8	-0.69	0.0046	stronglyHypometh
chr1	84255795	84255796	+					0.31	13	1	8	-0.69	0.0046	stronglyHypometh
chrX	19362383	19362384	-	PDHA1		PDHA1	Y	0.18	11	0.88	8	-0.69	0.005477	stronglyHypometh
chrX	19362388	19362389	-	PDHA1		PDHA1	Y	0.18	11	0.88	8	-0.69	0.005477	stronglyHypometh
chrX	19362393	19362394	-	PDHA1		PDHA1	Y	0.18	11	0.88	8	-0.69	0.005477	stronglyHypometh
chr7	999382	999383	-					0.12	8	0.82	11	-0.69	0.005477	stronglyHypometh
chr20	47233196	47233197	+					0.12	8	0.82	11	-0.69	0.005477	stronglyHypometh
chr19	10590721	10590722	-					0.11	9	0.8	10	-0.69	0.005477	stronglyHypometh
chr22	29427728	29427729	+	ZNRF3-AS1		ZNRF3		0.12	8	0.82	11	-0.69	0.005477	stronglyHypometh
chr12	54321482	54321483	+				Y	0.14	7	0.83	12	-0.69	0.006271	stronglyHypometh
chr12	111692829	111692830	+			CUX2		0.17	12	0.86	7	-0.69	0.006271	stronglyHypometh
chr6	150414458	150414459	-					0.17	12	0.86	7	-0.69	0.006271	stronglyHypometh
chr10	6593547	6593548	+			PRKCQ		0.14	7	0.83	12	-0.69	0.006271	stronglyHypometh
chr19	13974870	13974871	+					0.14	7	0.83	12	-0.69	0.006271	stronglyHypometh
chr5	121193052	121193053	-					0.14	7	0.83	12	-0.69	0.006271	stronglyHypometh
chr16	5235755	5235756	+					0.14	14	0.83	6	-0.69	0.007224	stronglyHypometh
chr19	54594931	54594932	-					0.17	6	0.86	14	-0.69	0.007224	stronglyHypometh
chrX	129194854	129194855	+					0.11	18	0.8	5	-0.69	0.007757	stronglyHypometh
chr7	12798463	12798464	-					0	6	0.69	13	-0.69	0.01084	stronglyHypometh
chr8	37746550	37746551	-			RAB11FIP1		0.2	5	0.89	9	-0.69	0.02298	stronglyHypometh
chr8	42453084	42453085	-					0.2	5	0.89	9	-0.69	0.02298	stronglyHypometh
chr8	115898697	115898698	-					0.11	9	0.8	5	-0.69	0.02298	stronglyHypometh
chr21	43494642	43494643	+			UMODL1		0.11	9	0.8	5	-0.69	0.02298	stronglyHypometh
chrX	33133696	33133697	+			DMD		0.2	5	0.89	9	-0.69	0.02298	stronglyHypometh
chrX	30894691	30894692	-			TAB3		0.11	9	0.8	5	-0.69	0.02298	stronglyHypometh
chr7	44319047	44319048	+			CAMK2B		0.2	5	0.89	9	-0.69	0.02298	stronglyHypometh
chr1	227586685	227586686	-					0.11	9	0.8	5	-0.69	0.02298	stronglyHypometh
chr10	102501346	102501347	-					0.11	9	0.8	5	-0.69	0.02298	stronglyHypometh
chr10	102501361	102501362	-					0.11	9	0.8	5	-0.69	0.02298	stronglyHypometh
chr2	45589	45590	+	FAM110C	FAM110C		Y	0.11	9	0.8	5	-0.69	0.02298	stronglyHypometh
chr4	657811	657812	-			PDE6B	Y	0.11	9	0.8	5	-0.69	0.02298	stronglyHypometh
chr4	657822	657823	-			PDE6B	Y	0.11	9	0.8	5	-0.69	0.02298	stronglyHypometh
chr4	17737418	17737419	-			FAM184B		0.11	9	0.8	5	-0.69	0.02298	stronglyHypometh
chrX	119773725	119773726	+					0.2	5	0.89	9	-0.69	0.02298	stronglyHypometh
chrX	119773758	119773759	+					0.2	5	0.89	9	-0.69	0.02298	stronglyHypometh
chr6	42520941	42520942	-					0.2	5	0.89	9	-0.69	0.02298	stronglyHypometh
chr20	4657525	4657526	+					0.11	9	0.8	5	-0.69	0.02298	stronglyHypometh
chr20	61975170	61975171	+		CHRNA4			0.11	9	0.8	5	-0.69	0.02298	stronglyHypometh
chr5	488674	488675	+			SLC9A3	Y	0.2	5	0.89	9	-0.69	0.02298	stronglyHypometh
chr5	50685820	50685821	+			ISL1	Y	0.11	9	0.8	5	-0.69	0.02298	stronglyHypometh
chr1	92947705	92947706	-			GFI1	Y	0.11	9	0.8	5	-0.69	0.02298	stronglyHypometh
chr4	149516346	149516347	+					0.11	9	0.8	5	-0.69	0.02298	stronglyHypometh
chr13	113339041	113339042	-					0.17	6	0.86	7	-0.69	0.02914	stronglyHypometh
chr8	98809269	98809270	+			LAPTM4B		0.14	7	0.83	6	-0.69	0.02914	stronglyHypometh
chr8	134931430	134931431	+					0.14	7	0.83	6	-0.69	0.02914	stronglyHypometh
chr8	142416472	142416473	+					0.14	7	0.83	6	-0.69	0.02914	stronglyHypometh
chr21	32800961	32800962	-			TIAM1		0.17	6	0.86	7	-0.69	0.02914	stronglyHypometh
chrX	8538712	8538713	-		KAL1			0.14	7	0.83	6	-0.69	0.02914	stronglyHypometh
chrX	19394026	19394027	-			MAP3K15		0.17	6	0.86	7	-0.69	0.02914	stronglyHypometh
chrX	31122652	31122653	-					0.14	7	0.83	6	-0.69	0.02914	stronglyHypometh
chrX	45036339	45036340	+			CXorf36		0.17	6	0.86	7	-0.69	0.02914	stronglyHypometh
chrX	51361619	51361620	+				Y	0.17	6	0.86	7	-0.69	0.02914	stronglyHypometh
chrX	51361621	51361622	+				Y	0.17	6	0.86	7	-0.69	0.02914	stronglyHypometh
chrX	51361655	51361656	+				Y	0.17	6	0.86	7	-0.69	0.02914	stronglyHypometh
chr16	7354107	7354108	-			RBFOX1		0.14	7	0.83	6	-0.69	0.02914	stronglyHypometh
chr16	46675043	46675044	+					0.14	7	0.83	6	-0.69	0.02914	stronglyHypometh
chr16	57428506	57428507	+					0.17	6	0.86	7	-0.69	0.02914	stronglyHypometh
chr16	70693422	70693423	+			IL34		0.17	6	0.86	7	-0.69	0.02914	stronglyHypometh
chr7	2569649	2569650	+					0.17	6	0.86	7	-0.69	0.02914	stronglyHypometh
chr6	168837629	168837630	-					0.17	6	0.86	7	-0.69	0.02914	stronglyHypometh
chr1	214509767	214509768	-			SMYD2		0.17	6	0.86	7	-0.69	0.02914	stronglyHypometh
chr7	156316513	156316514	+					0.14	7	0.83	6	-0.69	0.02914	stronglyHypometh
chr9	129322951	129322952	+					0.14	7	0.83	6	-0.69	0.02914	stronglyHypometh
chr9	133521074	133521075	-					0.14	7	0.83	6	-0.69	0.02914	stronglyHypometh
chr10	73208092	73208093	-			CDH23		0.14	7	0.83	6	-0.69	0.02914	stronglyHypometh
chr10	90711398	90711399	+			ACTA2		0.14	7	0.83	6	-0.69	0.02914	stronglyHypometh
chr10	135012194	135012195	+		KNDC1			0.14	7	0.83	6	-0.69	0.02914	stronglyHypometh
chr2	100281647	100281648	-			AFF3		0.17	6	0.86	7	-0.69	0.02914	stronglyHypometh
chr4	1314615	1314616	+			MAEA		0.14	7	0.83	6	-0.69	0.02914	stronglyHypometh
chr14	24458299	24458300	-	DHRS4L2		DHRS4L2		0.17	6	0.86	7	-0.69	0.02914	stronglyHypometh
chr17	1134415	1134416	+					0.14	7	0.83	6	-0.69	0.02914	stronglyHypometh
chrX	120878580	120878581	-					0.17	6	0.86	7	-0.69	0.02914	stronglyHypometh
chrX	123891392	123891393	+			TENM1		0.14	7	0.83	6	-0.69	0.02914	stronglyHypometh
chr6	42871517	42871518	-					0.17	6	0.86	7	-0.69	0.02914	stronglyHypometh
chr11	1056434	1056435	-				Y	0.14	7	0.83	6	-0.69	0.02914	stronglyHypometh
chr11	69283958	69283959	-					0.17	6	0.86	7	-0.69	0.02914	stronglyHypometh
chr11	70395045	70395046	-			SHANK2		0.17	6	0.86	7	-0.69	0.02914	stronglyHypometh
chr18	13782686	13782687	+					0.14	7	0.83	6	-0.69	0.02914	stronglyHypometh
chr20	46175367	46175368	+			NCOA3		0.17	6	0.86	7	-0.69	0.02914	stronglyHypometh
chr2	233350576	233350577	+		ECEL1	ECEL1	Y	0.17	6	0.86	7	-0.69	0.02914	stronglyHypometh
chr5	44589491	44589492	+					0.17	6	0.86	7	-0.69	0.02914	stronglyHypometh
chr5	75475450	75475451	+			SV2C		0.17	6	0.86	7	-0.69	0.02914	stronglyHypometh
chr1	2423215	2423216	-			PLCH2		0.14	7	0.83	6	-0.69	0.02914	stronglyHypometh
chr1	6184996	6184997	+			CHD5		0.17	6	0.86	7	-0.69	0.02914	stronglyHypometh
chr1	11938830	11938831	+					0.14	7	0.83	6	-0.69	0.02914	stronglyHypometh
chr4	121742191	121742192	-			PRDM5		0.14	7	0.83	6	-0.69	0.02914	stronglyHypometh
chr19	42473540	42473541	+			ATP1A3		0.14	7	0.83	6	-0.69	0.02914	stronglyHypometh
chr19	46414722	46414723	+					0.14	7	0.83	6	-0.69	0.02914	stronglyHypometh
chr19	55436279	55436280	-			NLRP7		0.17	6	0.86	7	-0.69	0.02914	stronglyHypometh
chr19	55978466	55978467	+					0.17	6	0.86	7	-0.69	0.02914	stronglyHypometh
chr22	36678453	36678454	-		MYH9			0.14	7	0.83	6	-0.69	0.02914	stronglyHypometh
chr5	133383656	133383657	+					0.17	6	0.86	7	-0.69	0.02914	stronglyHypometh
chr13	100608386	100608387	+				Y	0.31	13	1	5	-0.69	0.02941	stronglyHypometh
chr7	4210541	4210542	-			SDK1		0.31	13	1	5	-0.69	0.02941	stronglyHypometh
chr16	46397464	46397465	-					0.28	425	0.96	323	-0.68	1.748e-10	stronglyHypometh
chr12	54333206	54333207	-	HOXC13,HOXC-AS5	HOXC13	HOXC-AS5	Y	0.13	30	0.81	32	-0.68	5.916e-08	stronglyHypometh
chr6	42945834	42945835	-			PEX6		0.1	21	0.78	18	-0.68	1.804e-05	stronglyHypometh
chr9	139859056	139859057	+					0.09	22	0.77	13	-0.68	8.124e-05	stronglyHypometh
chrX	54521571	54521572	+		FGD1		Y	0.18	22	0.86	14	-0.68	0.0001043	stronglyHypometh
chr19	42928440	42928441	+	LOC100996307	LOC100996307	LOC100996307,LIPE	Y	0.2	10	0.88	16	-0.68	0.001047	stronglyHypometh
chr8	128159805	128159806	-					0.17	12	0.85	13	-0.68	0.001203	stronglyHypometh
chr16	72763567	72763568	+					0.18	11	0.86	14	-0.68	0.001239	stronglyHypometh
chr1	115236731	115236732	+			AMPD1		0	6	0.68	19	-0.68	0.005217	stronglyHypometh
chr7	73148679	73148680	+	LINC00035				0.1	10	0.78	9	-0.68	0.005477	stronglyHypometh
chr20	32589603	32589604	-			RALY		0.1	10	0.78	9	-0.68	0.005477	stronglyHypometh
chr5	75566782	75566783	-			SV2C		0.2	5	0.88	17	-0.68	0.009342	stronglyHypometh
chr7	55902528	55902529	-			SEPT14		0.15	13	0.83	6	-0.68	0.009546	stronglyHypometh
chrX	54521596	54521597	+		FGD1		Y	0.18	11	0.86	7	-0.68	0.01282	stronglyHypometh
chr16	48093532	48093533	+					0.14	7	0.82	11	-0.68	0.01282	stronglyHypometh
chr14	104659546	104659547	-					0.18	11	0.86	7	-0.68	0.01282	stronglyHypometh
chr7	329495	329496	+	LOC100288524			Y	0.12	8	0.8	10	-0.68	0.01522	stronglyHypometh
chr11	1879325	1879326	+			LSP1		0.2	10	0.88	8	-0.68	0.01522	stronglyHypometh
chr22	44849283	44849284	-					0.2	10	0.88	8	-0.68	0.01522	stronglyHypometh
chr8	143607807	143607808	+			BAI1		0.2	5	0.88	8	-0.68	0.03186	stronglyHypometh
chr8	22605296	22605297	+			PEBP4		0.12	8	0.8	5	-0.68	0.03186	stronglyHypometh
chr8	65493772	65493773	+	BHLHE22	BHLHE22		Y	0.12	8	0.8	5	-0.68	0.03186	stronglyHypometh
chrX	41369849	41369850	+					0.2	5	0.88	8	-0.68	0.03186	stronglyHypometh
chrX	53531075	53531076	-					0.2	5	0.88	8	-0.68	0.03186	stronglyHypometh
chrX	73526455	73526456	-					0.12	8	0.8	5	-0.68	0.03186	stronglyHypometh
chr16	67938975	67938976	-			PSKH1		0.2	5	0.88	8	-0.68	0.03186	stronglyHypometh
chr16	1198381	1198382	-					0.12	8	0.8	5	-0.68	0.03186	stronglyHypometh
chr7	960422	960423	-			ADAP1		0.2	5	0.88	8	-0.68	0.03186	stronglyHypometh
chr7	44314877	44314878	+			CAMK2B		0.2	5	0.88	8	-0.68	0.03186	stronglyHypometh
chr12	9066292	9066293	-					0.2	5	0.88	8	-0.68	0.03186	stronglyHypometh
chr12	126410004	126410005	-					0.2	5	0.88	8	-0.68	0.03186	stronglyHypometh
chr12	120537093	120537094	+			RAB35		0.12	8	0.8	5	-0.68	0.03186	stronglyHypometh
chr6	142863986	142863987	+			LOC153910		0.12	8	0.8	5	-0.68	0.03186	stronglyHypometh
chr6	169768494	169768495	+					0.12	8	0.8	5	-0.68	0.03186	stronglyHypometh
chr6	169768500	169768501	+					0.12	8	0.8	5	-0.68	0.03186	stronglyHypometh
chr6	170239228	170239229	+				Y	0.12	8	0.8	5	-0.68	0.03186	stronglyHypometh
chr1	205035666	205035667	-		CNTN2			0.2	5	0.88	8	-0.68	0.03186	stronglyHypometh
chr7	158061745	158061746	-			PTPRN2	Y	0.12	8	0.8	5	-0.68	0.03186	stronglyHypometh
chr9	126777601	126777602	+		LHX2		Y	0.2	5	0.88	8	-0.68	0.03186	stronglyHypometh
chr9	6725986	6725987	+			KDM4C		0.12	8	0.8	5	-0.68	0.03186	stronglyHypometh
chr10	82228817	82228818	+			TSPAN14		0.2	5	0.88	8	-0.68	0.03186	stronglyHypometh
chr10	102822737	102822738	+		KAZALD1		Y	0.2	5	0.88	8	-0.68	0.03186	stronglyHypometh
chr10	102822746	102822747	+		KAZALD1		Y	0.2	5	0.88	8	-0.68	0.03186	stronglyHypometh
chr2	27046177	27046178	-					0.2	5	0.88	8	-0.68	0.03186	stronglyHypometh
chr2	31387308	31387309	+					0.2	5	0.88	8	-0.68	0.03186	stronglyHypometh
chr2	98778624	98778625	-			VWA3B		0.2	5	0.88	8	-0.68	0.03186	stronglyHypometh
chr2	119592515	119592516	-					0.2	5	0.88	8	-0.68	0.03186	stronglyHypometh
chr14	74864681	74864682	-					0.2	5	0.88	8	-0.68	0.03186	stronglyHypometh
chr17	37356046	37356047	+	RPL19				0.2	5	0.88	8	-0.68	0.03186	stronglyHypometh
chr17	2645165	2645166	-					0.12	8	0.8	5	-0.68	0.03186	stronglyHypometh
chrX	153645248	153645249	+			TAZ		0.2	5	0.88	8	-0.68	0.03186	stronglyHypometh
chrX	107991933	107991934	+					0.12	8	0.8	5	-0.68	0.03186	stronglyHypometh
chrX	134043018	134043019	+			MOSPD1		0.12	8	0.8	5	-0.68	0.03186	stronglyHypometh
chrX	134043022	134043023	+			MOSPD1		0.12	8	0.8	5	-0.68	0.03186	stronglyHypometh
chrX	153030546	153030547	+	PLXNB3		PLXNB3		0.12	8	0.8	5	-0.68	0.03186	stronglyHypometh
chr6	6002555	6002556	-			NRN1	Y	0.2	5	0.88	8	-0.68	0.03186	stronglyHypometh
chr6	14934073	14934074	-					0.2	5	0.88	8	-0.68	0.03186	stronglyHypometh
chr11	1162365	1162366	-					0.2	5	0.88	8	-0.68	0.03186	stronglyHypometh
chr11	79032462	79032463	+			TENM4		0.2	5	0.88	8	-0.68	0.03186	stronglyHypometh
chr11	62708168	62708169	+					0.12	8	0.8	5	-0.68	0.03186	stronglyHypometh
chr3	194642958	194642959	-					0.2	5	0.88	8	-0.68	0.03186	stronglyHypometh
chr18	1390423	1390424	+					0.12	8	0.8	5	-0.68	0.03186	stronglyHypometh
chr20	4850625	4850626	-		SLC23A2			0.12	8	0.8	5	-0.68	0.03186	stronglyHypometh
chr5	54962447	54962448	+			SLC38A9		0.2	5	0.88	8	-0.68	0.03186	stronglyHypometh
chr5	35802518	35802519	+			SPEF2		0.12	8	0.8	5	-0.68	0.03186	stronglyHypometh
chr5	35802523	35802524	+			SPEF2		0.12	8	0.8	5	-0.68	0.03186	stronglyHypometh
chr1	30897264	30897265	+					0.12	8	0.8	5	-0.68	0.03186	stronglyHypometh
chr1	35369035	35369036	+			DLGAP3		0.12	8	0.8	5	-0.68	0.03186	stronglyHypometh
chr4	110544007	110544008	-			CCDC109B		0.12	8	0.8	5	-0.68	0.03186	stronglyHypometh
chr4	147003198	147003199	+					0.12	8	0.8	5	-0.68	0.03186	stronglyHypometh
chr19	50672010	50672011	+					0.2	5	0.88	8	-0.68	0.03186	stronglyHypometh
chr19	2396393	2396394	+			TMPRSS9		0.12	8	0.8	5	-0.68	0.03186	stronglyHypometh
chr19	19859900	19859901	-					0.12	8	0.8	5	-0.68	0.03186	stronglyHypometh
chr19	55648449	55648450	+			TNNT1		0.12	8	0.8	5	-0.68	0.03186	stronglyHypometh
chr15	34804273	34804274	-					0.2	5	0.88	8	-0.68	0.03186	stronglyHypometh
chr15	67870059	67870060	+			MAP2K5		0.2	5	0.88	8	-0.68	0.03186	stronglyHypometh
chr5	134526303	134526304	-					0.2	5	0.88	8	-0.68	0.03186	stronglyHypometh
chr5	137487958	137487959	-			BRD8		0.2	5	0.88	8	-0.68	0.03186	stronglyHypometh
chr5	140730140	140730141	+	PCDHGB1	PCDHGB1	PCDHGA2,PCDHGA3,PCDHGA1		0.12	8	0.8	5	-0.68	0.03186	stronglyHypometh
chr2	133014293	133014294	-	MIR663B		ANKRD30BL	Y	0.33	12	1	24	-0.67	1.636e-05	stronglyHypometh
chr22	27667033	27667034	-					0.33	12	1	24	-0.67	1.636e-05	stronglyHypometh
chr8	143373005	143373006	-			TSNARE1		0.33	24	1	14	-0.67	3.436e-05	stronglyHypometh
chr18	11734386	11734387	-			GNAL		0.33	18	1	16	-0.67	3.717e-05	stronglyHypometh
chr18	51013227	51013228	-		DCC			0.33	12	1	20	-0.67	4.706e-05	stronglyHypometh
chr10	26680563	26680564	+					0.13	15	0.8	30	-0.67	4.886e-05	stronglyHypometh
chr12	9009593	9009594	-			A2ML1		0.19	27	0.86	14	-0.67	5.01e-05	stronglyHypometh
chr5	138906110	138906111	+					0.13	15	0.8	25	-0.67	5.514e-05	stronglyHypometh
chr16	88453923	88453924	+				Y	0.33	18	1	14	-0.67	0.0001116	stronglyHypometh
chr2	74743191	74743192	-		TLX2		Y	0.33	12	1	16	-0.67	0.0001593	stronglyHypometh
chr9	1045746	1045747	+				Y	0	14	0.67	12	-0.67	0.0003168	stronglyHypometh
chr9	2876637	2876638	+					0	12	0.67	18	-0.67	0.0003339	stronglyHypometh
chr2	71919442	71919443	-					0.33	18	1	12	-0.67	0.0003339	stronglyHypometh
chr19	11706638	11706639	-					0.33	15	1	12	-0.67	0.0003638	stronglyHypometh
chr5	1010928	1010929	+			NKD2		0	15	0.67	9	-0.67	0.0006241	stronglyHypometh
chr10	48389343	48389344	-		RBP3		Y	0.33	15	1	11	-0.67	0.0007227	stronglyHypometh
chr6	3300493	3300494	+			SLC22A23		0.33	6	1	22	-0.67	0.0007326	stronglyHypometh
chr5	72715278	72715279	-					0.33	6	1	22	-0.67	0.0007326	stronglyHypometh
chr1	6844865	6844866	+	CAMTA1			Y	0	22	0.67	6	-0.67	0.0007326	stronglyHypometh
chr16	2392068	2392069	+			ABCA17P	Y	0.33	18	1	10	-0.67	0.0008835	stronglyHypometh
chr4	83486103	83486104	+					0.33	18	1	10	-0.67	0.0008835	stronglyHypometh
chr11	68867965	68867966	-					0.33	30	1	8	-0.67	0.0008948	stronglyHypometh
chr9	140057122	140057123	-		GRIN1		Y	0	10	0.67	15	-0.67	0.0009649	stronglyHypometh
chr18	32444341	32444342	+			DTNA		0.33	6	1	20	-0.67	0.001003	stronglyHypometh
chr1	21905684	21905685	+					0.33	6	1	20	-0.67	0.001003	stronglyHypometh
chr1	37500571	37500572	-	GRIK3			Y	0	20	0.67	6	-0.67	0.001003	stronglyHypometh
chrX	6608533	6608534	+					0.33	12	1	12	-0.67	0.001346	stronglyHypometh
chrX	48440454	48440455	+					0	12	0.67	12	-0.67	0.001346	stronglyHypometh
chr12	4115184	4115185	-					0.33	12	1	12	-0.67	0.001346	stronglyHypometh
chr12	50297587	50297588	+	FAIM2	FAIM2		Y	0	12	0.67	12	-0.67	0.001346	stronglyHypometh
chr9	977462	977463	+	DMRT3		DMRT3	Y	0.33	12	1	12	-0.67	0.001346	stronglyHypometh
chr4	8862858	8862859	-				Y	0	12	0.67	12	-0.67	0.001346	stronglyHypometh
chr11	118481656	118481657	+			PHLDB1	Y	0	12	0.67	12	-0.67	0.001346	stronglyHypometh
chr22	49697580	49697581	-				Y	0	12	0.67	12	-0.67	0.001346	stronglyHypometh
chr16	88944509	88944510	+			CBFA2T3		0	18	0.67	6	-0.67	0.001412	stronglyHypometh
chr10	127755314	127755315	+		ADAM12			0.33	6	1	18	-0.67	0.001412	stronglyHypometh
chr18	54884679	54884680	+					0.33	6	1	18	-0.67	0.001412	stronglyHypometh
chr19	37501270	37501271	+					0.33	6	1	18	-0.67	0.001412	stronglyHypometh
chrX	9679287	9679288	-			TBL1X		0.33	12	1	10	-0.67	0.001689	stronglyHypometh
chr7	6524701	6524702	+	KDELR2				0.33	12	1	10	-0.67	0.001689	stronglyHypometh
chr12	30223745	30223746	-					0.33	12	1	10	-0.67	0.001689	stronglyHypometh
chr6	133766968	133766969	+			EYA4		0	10	0.67	12	-0.67	0.001689	stronglyHypometh
chr6	166721872	166721873	-	PRR18	PRR18		Y	0	10	0.67	12	-0.67	0.001689	stronglyHypometh
chr6	166721876	166721877	-	PRR18			Y	0	10	0.67	12	-0.67	0.001689	stronglyHypometh
chr1	151812264	151812265	+	C2CD4D		LOC100132111,C2CD4D	Y	0.33	12	1	10	-0.67	0.001689	stronglyHypometh
chr1	151812266	151812267	+	C2CD4D		LOC100132111,C2CD4D	Y	0.33	12	1	10	-0.67	0.001689	stronglyHypometh
chr10	32795036	32795037	+			CCDC7		0.33	12	1	10	-0.67	0.001689	stronglyHypometh
chrY	15006995	15006996	-					0	10	0.67	12	-0.67	0.001689	stronglyHypometh
chr6	6607054	6607055	-			LY86-AS1,LY86		0.33	12	1	10	-0.67	0.001689	stronglyHypometh
chr11	41964144	41964145	+					0.33	12	1	10	-0.67	0.001689	stronglyHypometh
chr11	122098423	122098424	-					0.33	12	1	10	-0.67	0.001689	stronglyHypometh
chr11	75434195	75434196	-			MOGAT2		0	10	0.67	12	-0.67	0.001689	stronglyHypometh
chr2	129494865	129494866	-				Y	0	10	0.67	12	-0.67	0.001689	stronglyHypometh
chr15	63341034	63341035	+	TPM1		TPM1	Y	0.33	12	1	10	-0.67	0.001689	stronglyHypometh
chr22	36788417	36788418	+					0	10	0.67	12	-0.67	0.001689	stronglyHypometh
chr8	122172471	122172472	-					0.33	6	1	16	-0.67	0.002051	stronglyHypometh
chr1	167471263	167471264	+			CD247		0.33	6	1	16	-0.67	0.002051	stronglyHypometh
chr2	20330471	20330472	-					0.33	6	1	16	-0.67	0.002051	stronglyHypometh
chr4	130493330	130493331	+					0.33	6	1	16	-0.67	0.002051	stronglyHypometh
chr21	37823312	37823313	-					0.13	15	0.8	10	-0.67	0.00241	stronglyHypometh
chr18	76291904	76291905	+					0.13	15	0.8	10	-0.67	0.00241	stronglyHypometh
chr15	74425797	74425798	-		ISLR2		Y	0.33	24	1	8	-0.67	0.002447	stronglyHypometh
chr7	4990634	4990635	+			MMD2		0.21	14	0.89	9	-0.67	0.002759	stronglyHypometh
chr8	37386633	37386634	-					0.33	6	1	14	-0.67	0.003096	stronglyHypometh
chr8	144020266	144020267	-					0.33	6	1	14	-0.67	0.003096	stronglyHypometh
chr7	12918080	12918081	-					0.33	6	1	14	-0.67	0.003096	stronglyHypometh
chr7	65577876	65577877	+					0.33	6	1	14	-0.67	0.003096	stronglyHypometh
chr12	6817559	6817560	-					0.33	6	1	14	-0.67	0.003096	stronglyHypometh
chr12	6817565	6817566	-					0.33	6	1	14	-0.67	0.003096	stronglyHypometh
chr6	109000331	109000332	+			FOXO3		0.33	6	1	14	-0.67	0.003096	stronglyHypometh
chr7	101857976	101857977	-			CUX1		0.33	6	1	14	-0.67	0.003096	stronglyHypometh
chr7	155629548	155629549	-					0.33	6	1	14	-0.67	0.003096	stronglyHypometh
chr9	138672735	138672736	-			KCNT1	Y	0.33	6	1	14	-0.67	0.003096	stronglyHypometh
chr9	15340451	15340452	+					0	14	0.67	6	-0.67	0.003096	stronglyHypometh
chr10	101363287	101363288	-					0.33	6	1	14	-0.67	0.003096	stronglyHypometh
chr10	131517188	131517189	-			MGMT		0	10	0.67	9	-0.67	0.003096	stronglyHypometh
chr2	1817408	1817409	+			MYT1L		0.33	6	1	14	-0.67	0.003096	stronglyHypometh
chr2	19556213	19556214	-			OSR1	Y	0.33	6	1	14	-0.67	0.003096	stronglyHypometh
chr2	70972184	70972185	-			ADD2		0.33	6	1	14	-0.67	0.003096	stronglyHypometh
chr2	20777515	20777516	+					0	10	0.67	9	-0.67	0.003096	stronglyHypometh
chr17	55573797	55573798	-			MSI2		0.33	6	1	14	-0.67	0.003096	stronglyHypometh
chr17	79917340	79917341	-			NOTUM	Y	0	14	0.67	6	-0.67	0.003096	stronglyHypometh
chr3	138443416	138443417	-			PIK3CB		0.33	6	1	14	-0.67	0.003096	stronglyHypometh
chr18	24411749	24411750	+					0.33	9	1	10	-0.67	0.003096	stronglyHypometh
chr20	61448540	61448541	-	COL9A3		COL9A3	Y	0	14	0.67	6	-0.67	0.003096	stronglyHypometh
chr5	53623898	53623899	-					0.33	6	1	14	-0.67	0.003096	stronglyHypometh
chr15	34535122	34535123	+			SLC12A6		0.33	9	1	10	-0.67	0.003096	stronglyHypometh
chr22	49856512	49856513	+					0.33	6	1	14	-0.67	0.003096	stronglyHypometh
chr5	145765238	145765239	-					0	10	0.67	9	-0.67	0.003096	stronglyHypometh
chr9	34457440	34457441	-			FAM219A	Y	0.25	8	0.92	13	-0.67	0.003199	stronglyHypometh
chr10	131683679	131683680	-			EBF3		0.08	13	0.75	8	-0.67	0.003199	stronglyHypometh
chrX	153289374	153289375	-		MECP2			0.17	12	0.83	12	-0.67	0.003329	stronglyHypometh
chr6	25024217	25024218	+					0.17	12	0.83	12	-0.67	0.003329	stronglyHypometh
chr5	124135459	124135460	-					0.17	12	0.83	12	-0.67	0.003329	stronglyHypometh
chr12	2162973	2162974	+	CACNA1C		CACNA1C		0	13	0.67	6	-0.67	0.00387	stronglyHypometh
chr11	122427644	122427645	+					0.33	6	1	13	-0.67	0.00387	stronglyHypometh
chr22	37465198	37465199	+		TMPRSS6		Y	0	13	0.67	6	-0.67	0.00387	stronglyHypometh
chr22	37465202	37465203	+		TMPRSS6		Y	0	13	0.67	6	-0.67	0.00387	stronglyHypometh
chr22	37465205	37465206	+		TMPRSS6		Y	0	13	0.67	6	-0.67	0.00387	stronglyHypometh
chr2	43055459	43055460	+					0.25	8	0.92	12	-0.67	0.004438	stronglyHypometh
chr11	20619078	20619079	-				Y	0.25	8	0.92	12	-0.67	0.004438	stronglyHypometh
chr20	39317577	39317578	-	MAFB	MAFB		Y	0.08	12	0.75	8	-0.67	0.004438	stronglyHypometh
chr13	28596125	28596126	-			FLT3		0.33	12	1	9	-0.67	0.0046	stronglyHypometh
chr21	46438973	46438974	-				Y	0.33	12	1	8	-0.67	0.0047	stronglyHypometh
chr3	71877306	71877307	+					0	8	0.67	12	-0.67	0.0047	stronglyHypometh
chrX	9980218	9980219	+					0	8	0.67	12	-0.67	0.0047	stronglyHypometh
chrX	9980242	9980243	+					0	8	0.67	12	-0.67	0.0047	stronglyHypometh
chrX	9980255	9980256	+					0	8	0.67	12	-0.67	0.0047	stronglyHypometh
chrX	54683635	54683636	+					0	8	0.67	12	-0.67	0.0047	stronglyHypometh
chrX	70580576	70580577	+			BCYRN1		0	8	0.67	12	-0.67	0.0047	stronglyHypometh
chr16	11597539	11597540	+					0.33	12	1	8	-0.67	0.0047	stronglyHypometh
chr16	62448382	62448383	-					0.33	12	1	8	-0.67	0.0047	stronglyHypometh
chr12	22298532	22298533	+					0.33	12	1	8	-0.67	0.0047	stronglyHypometh
chr6	168417083	168417084	+					0	8	0.67	12	-0.67	0.0047	stronglyHypometh
chr1	236511770	236511771	+				Y	0.33	12	1	8	-0.67	0.0047	stronglyHypometh
chr1	146842063	146842064	-					0	8	0.67	12	-0.67	0.0047	stronglyHypometh
chr7	144114271	144114272	-					0.33	12	1	8	-0.67	0.0047	stronglyHypometh
chr10	72143032	72143033	-	LRRC20				0.33	12	1	8	-0.67	0.0047	stronglyHypometh
chr10	98820461	98820462	-		SLIT1			0.33	12	1	8	-0.67	0.0047	stronglyHypometh
chr4	15143622	15143623	+					0	8	0.67	12	-0.67	0.0047	stronglyHypometh
chrX	99666171	99666172	-	PCDH19			Y	0	8	0.67	12	-0.67	0.0047	stronglyHypometh
chr11	94770879	94770880	-				Y	0.33	12	1	8	-0.67	0.0047	stronglyHypometh
chr3	169482602	169482603	+	TERC	TERC		Y	0.33	12	1	8	-0.67	0.0047	stronglyHypometh
chr3	169482609	169482610	+	TERC	TERC		Y	0.33	12	1	8	-0.67	0.0047	stronglyHypometh
chr3	183609272	183609273	+					0	8	0.67	12	-0.67	0.0047	stronglyHypometh
chr2	223166330	223166331	-			CCDC140		0	8	0.67	12	-0.67	0.0047	stronglyHypometh
chr2	223166342	223166343	-			CCDC140		0	8	0.67	12	-0.67	0.0047	stronglyHypometh
chr1	4221560	4221561	-				Y	0	8	0.67	12	-0.67	0.0047	stronglyHypometh
chr4	179916475	179916476	-					0.33	12	1	8	-0.67	0.0047	stronglyHypometh
chr4	190906046	190906047	-				Y	0.33	12	1	8	-0.67	0.0047	stronglyHypometh
chr19	1166291	1166292	+			SBNO2		0.33	12	1	8	-0.67	0.0047	stronglyHypometh
chr15	78508578	78508579	-			ACSBG1		0.33	12	1	8	-0.67	0.0047	stronglyHypometh
chr13	37150829	37150830	+					0.33	6	1	12	-0.67	0.004902	stronglyHypometh
chr13	38961902	38961903	-					0.33	6	1	12	-0.67	0.004902	stronglyHypometh
chr13	53775794	53775795	+				Y	0.33	6	1	12	-0.67	0.004902	stronglyHypometh
chr8	24312247	24312248	+			ADAM7		0.33	6	1	12	-0.67	0.004902	stronglyHypometh
chr8	31100242	31100243	-					0.33	6	1	12	-0.67	0.004902	stronglyHypometh
chr8	141229461	141229462	+			TRAPPC9		0.33	6	1	12	-0.67	0.004902	stronglyHypometh
chr8	39091501	39091502	+		ADAM32			0	12	0.67	6	-0.67	0.004902	stronglyHypometh
chr3	17187183	17187184	-					0.33	6	1	12	-0.67	0.004902	stronglyHypometh
chr3	51535455	51535456	-					0.33	6	1	12	-0.67	0.004902	stronglyHypometh
chr16	88601234	88601235	-		ZFPM1		Y	0	12	0.67	6	-0.67	0.004902	stronglyHypometh
chr7	4934247	4934248	-			MMD2		0.33	6	1	12	-0.67	0.004902	stronglyHypometh
chr7	6582790	6582791	-			GRID2IP		0.33	6	1	12	-0.67	0.004902	stronglyHypometh
chr7	73322575	73322576	-					0.33	6	1	12	-0.67	0.004902	stronglyHypometh
chr7	37222852	37222853	+			ELMO1		0	12	0.67	6	-0.67	0.004902	stronglyHypometh
chr12	81444298	81444299	+					0.33	6	1	12	-0.67	0.004902	stronglyHypometh
chr7	157576088	157576089	-			PTPRN2		0	12	0.67	6	-0.67	0.004902	stronglyHypometh
chr10	45676186	45676187	+			ANKRD30BP3		0.33	6	1	12	-0.67	0.004902	stronglyHypometh
chr10	38781017	38781018	+					0	12	0.67	6	-0.67	0.004902	stronglyHypometh
chr2	6009263	6009264	+					0.33	6	1	12	-0.67	0.004902	stronglyHypometh
chr4	78948256	78948257	-					0.33	6	1	12	-0.67	0.004902	stronglyHypometh
chr14	20939314	20939315	-			PNP		0.33	6	1	12	-0.67	0.004902	stronglyHypometh
chr14	73351718	73351719	+			DPF3		0.33	6	1	12	-0.67	0.004902	stronglyHypometh
chr17	79372254	79372255	-				Y	0	12	0.67	6	-0.67	0.004902	stronglyHypometh
chr17	79372263	79372264	-				Y	0	12	0.67	6	-0.67	0.004902	stronglyHypometh
chr17	79372266	79372267	-				Y	0	12	0.67	6	-0.67	0.004902	stronglyHypometh
chr17	79372275	79372276	-				Y	0	12	0.67	6	-0.67	0.004902	stronglyHypometh
chr17	79372277	79372278	-				Y	0	12	0.67	6	-0.67	0.004902	stronglyHypometh
chr17	79372288	79372289	-				Y	0	12	0.67	6	-0.67	0.004902	stronglyHypometh
chr11	447572	447573	+					0.33	6	1	12	-0.67	0.004902	stronglyHypometh
chr2	220299573	220299574	+	SPEG			Y	0.33	6	1	12	-0.67	0.004902	stronglyHypometh
chr2	220299579	220299580	+	SPEG			Y	0.33	6	1	12	-0.67	0.004902	stronglyHypometh
chr2	220299583	220299584	+	SPEG			Y	0.33	6	1	12	-0.67	0.004902	stronglyHypometh
chr5	20776348	20776349	+					0.33	6	1	12	-0.67	0.004902	stronglyHypometh
chr1	1823439	1823440	+	GNB1				0.33	6	1	12	-0.67	0.004902	stronglyHypometh
chr19	51228351	51228352	-		CLEC11A		Y	0	12	0.67	6	-0.67	0.004902	stronglyHypometh
chr15	31732846	31732847	+					0.33	6	1	12	-0.67	0.004902	stronglyHypometh
chr15	27076444	27076445	+					0	12	0.67	6	-0.67	0.004902	stronglyHypometh
chr5	96805732	96805733	-					0.33	6	1	12	-0.67	0.004902	stronglyHypometh
chr5	178887040	178887041	-					0	12	0.67	6	-0.67	0.004902	stronglyHypometh
chr10	101294792	101294793	+		NKX2-3		Y	0.33	24	1	6	-0.67	0.005057	stronglyHypometh
chr12	25192489	25192490	-					0	6	0.67	21	-0.67	0.005797	stronglyHypometh
chr9	36435826	36435827	-					0.33	6	1	11	-0.67	0.006303	stronglyHypometh
chr3	113169548	113169549	-			SPICE1		0.33	6	1	11	-0.67	0.006303	stronglyHypometh
chr19	39805336	39805337	-	LRFN1	LRFN1		Y	0.33	6	1	11	-0.67	0.006303	stronglyHypometh
chr19	45840057	45840058	-					0	11	0.67	6	-0.67	0.006303	stronglyHypometh
chr15	70479382	70479383	-					0	11	0.67	6	-0.67	0.006303	stronglyHypometh
chr8	27494498	27494499	+			SCARA3		0.33	6	1	10	-0.67	0.008242	stronglyHypometh
chr8	105739952	105739953	-					0.33	6	1	10	-0.67	0.008242	stronglyHypometh
chr8	145557897	145557898	+			SCRT1	Y	0	10	0.67	6	-0.67	0.008242	stronglyHypometh
chr16	29245468	29245469	-					0.33	6	1	10	-0.67	0.008242	stronglyHypometh
chr16	31447233	31447234	-		ZNF843			0.33	6	1	10	-0.67	0.008242	stronglyHypometh
chr16	88598950	88598951	+			ZFPM1	Y	0.33	6	1	10	-0.67	0.008242	stronglyHypometh
chr16	1270342	1270343	+		CACNA1H			0	10	0.67	6	-0.67	0.008242	stronglyHypometh
chr16	74153851	74153852	-					0	10	0.67	6	-0.67	0.008242	stronglyHypometh
chr7	305428	305429	-					0.33	6	1	10	-0.67	0.008242	stronglyHypometh
chr7	41739221	41739222	+			INHBA,INHBA-AS1		0.33	6	1	10	-0.67	0.008242	stronglyHypometh
chr7	63775192	63775193	+			ZNF736		0.33	6	1	10	-0.67	0.008242	stronglyHypometh
chr7	70914753	70914754	+			WBSCR17		0	10	0.67	6	-0.67	0.008242	stronglyHypometh
chr12	64023193	64023194	+			DPY19L2		0.33	6	1	10	-0.67	0.008242	stronglyHypometh
chr12	56042706	56042707	-					0	10	0.67	6	-0.67	0.008242	stronglyHypometh
chr6	137366315	137366316	-	IL20RA				0.33	6	1	10	-0.67	0.008242	stronglyHypometh
chr1	151767881	151767882	+					0.33	6	1	10	-0.67	0.008242	stronglyHypometh
chr7	101335381	101335382	+					0	10	0.67	6	-0.67	0.008242	stronglyHypometh
chr9	139863928	139863929	+					0.33	6	1	10	-0.67	0.008242	stronglyHypometh
chr9	140088120	140088121	-			TPRN		0.33	6	1	10	-0.67	0.008242	stronglyHypometh
chr9	87284717	87284718	+	NTRK2	NTRK2		Y	0	10	0.67	6	-0.67	0.008242	stronglyHypometh
chr10	2616481	2616482	-					0.33	6	1	10	-0.67	0.008242	stronglyHypometh
chr10	88269669	88269670	+			WAPAL		0.33	6	1	10	-0.67	0.008242	stronglyHypometh
chr10	101287810	101287811	-				Y	0.33	6	1	10	-0.67	0.008242	stronglyHypometh
chr10	105155243	105155244	-			USMG5		0.33	6	1	10	-0.67	0.008242	stronglyHypometh
chr10	131766914	131766915	+				Y	0.33	6	1	10	-0.67	0.008242	stronglyHypometh
chr10	134107111	134107112	-			STK32C		0.33	6	1	10	-0.67	0.008242	stronglyHypometh
chr10	6531601	6531602	-			PRKCQ		0	10	0.67	6	-0.67	0.008242	stronglyHypometh
chr10	16069052	16069053	-					0	10	0.67	6	-0.67	0.008242	stronglyHypometh
chr10	21789275	21789276	-				Y	0	10	0.67	6	-0.67	0.008242	stronglyHypometh
chr10	21789281	21789282	-				Y	0	10	0.67	6	-0.67	0.008242	stronglyHypometh
chr10	118894035	118894036	-		VAX1	VAX1	Y	0	10	0.67	6	-0.67	0.008242	stronglyHypometh
chr2	3150793	3150794	+					0.33	6	1	10	-0.67	0.008242	stronglyHypometh
chr4	15442099	15442100	+			C1QTNF7		0.33	6	1	10	-0.67	0.008242	stronglyHypometh
chr4	47949055	47949056	-			CNGA1		0.33	6	1	10	-0.67	0.008242	stronglyHypometh
chr4	3729353	3729354	-					0	10	0.67	6	-0.67	0.008242	stronglyHypometh
chr4	8791998	8791999	+					0	10	0.67	6	-0.67	0.008242	stronglyHypometh
chr14	96662528	96662529	+					0.33	6	1	10	-0.67	0.008242	stronglyHypometh
chr17	28299571	28299572	+			EFCAB5		0.33	6	1	10	-0.67	0.008242	stronglyHypometh
chr17	41958920	41958921	-		MPP2			0.33	6	1	10	-0.67	0.008242	stronglyHypometh
chr17	79097215	79097216	+			AATK		0.33	6	1	10	-0.67	0.008242	stronglyHypometh
chr17	79097242	79097243	+			AATK		0.33	6	1	10	-0.67	0.008242	stronglyHypometh
chr17	43973903	43973904	-	MAPT-IT1	MAPT-IT1	MAPT	Y	0	10	0.67	6	-0.67	0.008242	stronglyHypometh
chr6	1822739	1822740	+			GMDS		0.33	6	1	10	-0.67	0.008242	stronglyHypometh
chr11	1465738	1465739	-			BRSK2		0.33	6	1	10	-0.67	0.008242	stronglyHypometh
chr11	68477445	68477446	+			MTL5		0.33	6	1	10	-0.67	0.008242	stronglyHypometh
chr11	75381028	75381029	-					0.33	6	1	10	-0.67	0.008242	stronglyHypometh
chr11	2869085	2869086	+		KCNQ1			0	10	0.67	6	-0.67	0.008242	stronglyHypometh
chr11	64379586	64379587	-			NRXN2		0	10	0.67	6	-0.67	0.008242	stronglyHypometh
chr3	185165025	185165026	+			MAP3K13		0.33	6	1	10	-0.67	0.008242	stronglyHypometh
chr3	190843336	190843337	-					0.33	6	1	10	-0.67	0.008242	stronglyHypometh
chr18	11259259	11259260	+					0.33	6	1	10	-0.67	0.008242	stronglyHypometh
chr18	54843542	54843543	-					0.33	6	1	10	-0.67	0.008242	stronglyHypometh
chr2	122796317	122796318	-					0.33	6	1	10	-0.67	0.008242	stronglyHypometh
chr2	202352462	202352463	-		ALS2CR11			0.33	6	1	10	-0.67	0.008242	stronglyHypometh
chr2	219233092	219233093	-					0.33	6	1	10	-0.67	0.008242	stronglyHypometh
chr5	34595334	34595335	+					0.33	6	1	10	-0.67	0.008242	stronglyHypometh
chr5	1777582	1777583	+					0	10	0.67	6	-0.67	0.008242	stronglyHypometh
chr1	7724184	7724185	+		CAMTA1		Y	0.33	6	1	10	-0.67	0.008242	stronglyHypometh
chr1	31773547	31773548	+			ZCCHC17		0.33	6	1	10	-0.67	0.008242	stronglyHypometh
chr4	185656667	185656668	-					0.33	6	1	10	-0.67	0.008242	stronglyHypometh
chr19	1082607	1082608	+			HMHA1	Y	0.33	6	1	10	-0.67	0.008242	stronglyHypometh
chr19	1082609	1082610	+			HMHA1	Y	0.33	6	1	10	-0.67	0.008242	stronglyHypometh
chr19	5413882	5413883	-					0.33	6	1	10	-0.67	0.008242	stronglyHypometh
chr19	5507516	5507517	-				Y	0.33	6	1	10	-0.67	0.008242	stronglyHypometh
chr19	39771281	39771282	+					0.33	6	1	10	-0.67	0.008242	stronglyHypometh
chr19	2667149	2667150	+			GNG7		0	10	0.67	6	-0.67	0.008242	stronglyHypometh
chr19	10951562	10951563	-					0	10	0.67	6	-0.67	0.008242	stronglyHypometh
chr19	16999922	16999923	+	F2RL3	F2RL3			0	10	0.67	6	-0.67	0.008242	stronglyHypometh
chr19	37529801	37529802	+					0	10	0.67	6	-0.67	0.008242	stronglyHypometh
chr19	46471148	46471149	+			NOVA2		0	10	0.67	6	-0.67	0.008242	stronglyHypometh
chr19	51228345	51228346	-		CLEC11A		Y	0	10	0.67	6	-0.67	0.008242	stronglyHypometh
chr22	17719048	17719049	-					0	10	0.67	6	-0.67	0.008242	stronglyHypometh
chr22	49769315	49769316	-					0	10	0.67	6	-0.67	0.008242	stronglyHypometh
chr13	36269666	36269667	-			MIR548F5		0.33	9	1	9	-0.67	0.00905	stronglyHypometh
chrX	34675163	34675164	-	TMEM47	TMEM47		Y	0	9	0.67	9	-0.67	0.00905	stronglyHypometh
chr7	71256855	71256856	+			CALN1		0.33	9	1	8	-0.67	0.00905	stronglyHypometh
chr12	124607006	124607007	-			ZNF664-FAM101A		0	8	0.67	9	-0.67	0.00905	stronglyHypometh
chr12	131571990	131571991	-			GPR133		0	9	0.67	9	-0.67	0.00905	stronglyHypometh
chr9	89330735	89330736	-					0.33	9	1	8	-0.67	0.00905	stronglyHypometh
chr14	22962208	22962209	+					0.33	9	1	9	-0.67	0.00905	stronglyHypometh
chr14	89926755	89926756	-			FOXN3		0.33	9	1	9	-0.67	0.00905	stronglyHypometh
chrX	78499088	78499089	+					0	8	0.67	9	-0.67	0.00905	stronglyHypometh
chr6	23761267	23761268	-					0.33	9	1	8	-0.67	0.00905	stronglyHypometh
chr6	43803689	43803690	+					0.33	9	1	8	-0.67	0.00905	stronglyHypometh
chr6	443811	443812	+					0	9	0.67	9	-0.67	0.00905	stronglyHypometh
chr11	69790693	69790694	-					0.33	9	1	9	-0.67	0.00905	stronglyHypometh
chr20	55529218	55529219	-					0	9	0.67	9	-0.67	0.00905	stronglyHypometh
chr19	43859334	43859335	-			CD177		0.33	9	1	8	-0.67	0.00905	stronglyHypometh
chr19	55676053	55676054	-			DNAAF3		0.33	9	1	8	-0.67	0.00905	stronglyHypometh
chr22	44728594	44728595	-					0.33	9	1	8	-0.67	0.00905	stronglyHypometh
chr8	37439823	37439824	+					0.33	6	1	9	-0.67	0.01099	stronglyHypometh
chr8	123846127	123846128	+			ZHX2		0	9	0.67	6	-0.67	0.01099	stronglyHypometh
chrX	57595112	57595113	-					0	9	0.67	6	-0.67	0.01099	stronglyHypometh
chrX	70800574	70800575	+			ACRC,BCYRN1		0	9	0.67	6	-0.67	0.01099	stronglyHypometh
chr7	1798960	1798961	-					0.33	6	1	9	-0.67	0.01099	stronglyHypometh
chr7	3112823	3112824	+					0	9	0.67	6	-0.67	0.01099	stronglyHypometh
chr12	113865135	113865136	-			SDSL		0.33	6	1	9	-0.67	0.01099	stronglyHypometh
chr1	206642489	206642490	-					0.33	6	1	9	-0.67	0.01099	stronglyHypometh
chr7	138410984	138410985	+			ATP6V0A4		0.33	6	1	9	-0.67	0.01099	stronglyHypometh
chr9	33413960	33413961	-					0.33	6	1	9	-0.67	0.01099	stronglyHypometh
chr9	113715665	113715666	-			LPAR1		0.33	6	1	9	-0.67	0.01099	stronglyHypometh
chr9	115852405	115852406	+					0.33	6	1	9	-0.67	0.01099	stronglyHypometh
chr10	45755771	45755772	+					0	9	0.67	6	-0.67	0.01099	stronglyHypometh
chr17	36767409	36767410	+					0.33	6	1	9	-0.67	0.01099	stronglyHypometh
chr17	71517891	71517892	+			SDK2		0	9	0.67	6	-0.67	0.01099	stronglyHypometh
chr11	60595282	60595283	+					0.33	6	1	9	-0.67	0.01099	stronglyHypometh
chr11	115355526	115355527	-			CADM1		0.33	6	1	9	-0.67	0.01099	stronglyHypometh
chr2	131347576	131347577	+					0	9	0.67	6	-0.67	0.01099	stronglyHypometh
chr1	76956703	76956704	+			ST6GALNAC3		0.33	6	1	9	-0.67	0.01099	stronglyHypometh
chr19	58238761	58238762	+	ZNF671	ZNF671		Y	0.33	6	1	9	-0.67	0.01099	stronglyHypometh
chr5	179519620	179519621	+					0	9	0.67	6	-0.67	0.01099	stronglyHypometh
chr13	95769625	95769626	+			ABCC4		0.33	9	1	7	-0.67	0.01136	stronglyHypometh
chr21	41275684	41275685	+			PCP4		0.33	9	1	7	-0.67	0.01136	stronglyHypometh
chr16	1123001	1123002	+	SSTR5		SSTR5,SSTR5-AS1	Y	0.33	9	1	7	-0.67	0.01136	stronglyHypometh
chr16	1032569	1032570	-	SOX8		SOX8	Y	0	7	0.67	9	-0.67	0.01136	stronglyHypometh
chr7	28334278	28334279	-					0	7	0.67	9	-0.67	0.01136	stronglyHypometh
chr12	98386755	98386756	+					0	7	0.67	9	-0.67	0.01136	stronglyHypometh
chr10	102394886	102394887	+					0	7	0.67	9	-0.67	0.01136	stronglyHypometh
chr14	100043023	100043024	+			CCDC85C		0.33	9	1	7	-0.67	0.01136	stronglyHypometh
chr17	21513787	21513788	+					0.33	9	1	7	-0.67	0.01136	stronglyHypometh
chr11	117620781	117620782	-			DSCAML1		0.33	9	1	7	-0.67	0.01136	stronglyHypometh
chr15	76630029	76630030	+	ISL2		ISL2	Y	0	7	0.67	9	-0.67	0.01136	stronglyHypometh
chr20	56193784	56193785	-			ZBP1		0.33	21	1	5	-0.67	0.01204	stronglyHypometh
chrX	6348793	6348794	-					0.17	12	0.83	6	-0.67	0.01282	stronglyHypometh
chrX	50289168	50289169	-					0.33	12	1	7	-0.67	0.01282	stronglyHypometh
chrX	48755127	48755128	+	TIMM17B,PQBP1		TIMM17B	Y	0.33	12	1	6	-0.67	0.01282	stronglyHypometh
chrX	48755135	48755136	+	TIMM17B,PQBP1		TIMM17B	Y	0.33	12	1	6	-0.67	0.01282	stronglyHypometh
chrX	48755144	48755145	+	TIMM17B,PQBP1		TIMM17B	Y	0.33	12	1	6	-0.67	0.01282	stronglyHypometh
chr16	84853026	84853027	-	CRISPLD2				0.33	12	1	7	-0.67	0.01282	stronglyHypometh
chr16	318685	318686	-		RGS11		Y	0.33	12	1	6	-0.67	0.01282	stronglyHypometh
chr7	31423375	31423376	+					0.33	12	1	6	-0.67	0.01282	stronglyHypometh
chr12	127940689	127940690	-				Y	0.17	6	0.83	12	-0.67	0.01282	stronglyHypometh
chr12	127940691	127940692	-				Y	0.17	6	0.83	12	-0.67	0.01282	stronglyHypometh
chr12	54613644	54613645	+					0.33	12	1	6	-0.67	0.01282	stronglyHypometh
chr12	57184120	57184121	-					0.33	12	1	6	-0.67	0.01282	stronglyHypometh
chr12	17927255	17927256	-					0	6	0.67	12	-0.67	0.01282	stronglyHypometh
chr12	55310908	55310909	+					0	6	0.67	12	-0.67	0.01282	stronglyHypometh
chr12	123490041	123490042	+		PITPNM2			0	6	0.67	12	-0.67	0.01282	stronglyHypometh
chr12	124390729	124390730	+			DNAH10		0	6	0.67	12	-0.67	0.01282	stronglyHypometh
chr1	155113500	155113501	+	DPM3				0.33	12	1	6	-0.67	0.01282	stronglyHypometh
chr1	228754456	228754457	+				Y	0.33	12	1	6	-0.67	0.01282	stronglyHypometh
chr1	228754459	228754460	+				Y	0.33	12	1	6	-0.67	0.01282	stronglyHypometh
chr1	229541916	229541917	+					0.33	12	1	6	-0.67	0.01282	stronglyHypometh
chr7	149918206	149918207	-				Y	0	6	0.67	12	-0.67	0.01282	stronglyHypometh
chr7	154512597	154512598	-			DPP6		0	6	0.67	12	-0.67	0.01282	stronglyHypometh
chr10	86856926	86856927	-					0.33	12	1	7	-0.67	0.01282	stronglyHypometh
chr10	31121856	31121857	-					0.33	12	1	6	-0.67	0.01282	stronglyHypometh
chr10	127779941	127779942	+			ADAM12		0	6	0.67	12	-0.67	0.01282	stronglyHypometh
chr2	26868983	26868984	+					0.33	12	1	6	-0.67	0.01282	stronglyHypometh
chr2	112443523	112443524	-					0	6	0.67	12	-0.67	0.01282	stronglyHypometh
chr14	37124344	37124345	-					0.17	6	0.83	12	-0.67	0.01282	stronglyHypometh
chr14	97418611	97418612	-					0	7	0.67	12	-0.67	0.01282	stronglyHypometh
chr17	37911248	37911249	+					0.17	12	0.83	6	-0.67	0.01282	stronglyHypometh
chr17	15046205	15046206	+					0.33	12	1	6	-0.67	0.01282	stronglyHypometh
chrX	132587772	132587773	+					0	6	0.67	12	-0.67	0.01282	stronglyHypometh
chrX	132587781	132587782	+					0	6	0.67	12	-0.67	0.01282	stronglyHypometh
chrX	152677260	152677261	+				Y	0	6	0.67	12	-0.67	0.01282	stronglyHypometh
chr11	17558202	17558203	-			USH1C		0.17	12	0.83	6	-0.67	0.01282	stronglyHypometh
chr11	92702946	92702947	-	MTNR1B	MTNR1B		Y	0.17	12	0.83	6	-0.67	0.01282	stronglyHypometh
chr11	47101771	47101772	+			C11orf49		0.33	12	1	6	-0.67	0.01282	stronglyHypometh
chr11	98325336	98325337	-					0.33	12	1	6	-0.67	0.01282	stronglyHypometh
chr11	70031658	70031659	-			ANO1		0	6	0.67	12	-0.67	0.01282	stronglyHypometh
chr5	86821491	86821492	-					0.17	6	0.83	12	-0.67	0.01282	stronglyHypometh
chr1	10095715	10095716	-			UBE4B		0.33	12	1	6	-0.67	0.01282	stronglyHypometh
chr4	177577839	177577840	-					0.33	12	1	6	-0.67	0.01282	stronglyHypometh
chr19	22305856	22305857	-					0.33	12	1	6	-0.67	0.01282	stronglyHypometh
chr19	1744478	1744479	-					0	6	0.67	12	-0.67	0.01282	stronglyHypometh
chr19	16528429	16528430	+		EPS15L1			0	6	0.67	12	-0.67	0.01282	stronglyHypometh
chr19	51843858	51843859	-		VSIG10L		Y	0	6	0.67	12	-0.67	0.01282	stronglyHypometh
chr15	27249538	27249539	+			GABRG3		0.33	12	1	6	-0.67	0.01282	stronglyHypometh
chr22	23730313	23730314	+				Y	0.33	12	1	7	-0.67	0.01282	stronglyHypometh
chr5	179920581	179920582	+	CNOT6				0.33	12	1	6	-0.67	0.01282	stronglyHypometh
chr8	24318773	24318774	-			ADAM7		0.33	18	1	6	-0.67	0.01373	stronglyHypometh
chr16	79710984	79710985	+					0.33	18	1	5	-0.67	0.01373	stronglyHypometh
chr6	164196896	164196897	+					0.33	18	1	6	-0.67	0.01373	stronglyHypometh
chrX	86945605	86945606	-					0.33	18	1	6	-0.67	0.01373	stronglyHypometh
chr13	29285327	29285328	-			SLC46A3		0.33	6	1	8	-0.67	0.01499	stronglyHypometh
chr13	36716616	36716617	-					0.33	6	1	8	-0.67	0.01499	stronglyHypometh
chr13	114171743	114171744	+			TMCO3		0.33	6	1	8	-0.67	0.01499	stronglyHypometh
chr13	19847196	19847197	-			ANKRD26P3		0	8	0.67	6	-0.67	0.01499	stronglyHypometh
chr13	19847205	19847206	-			ANKRD26P3		0	8	0.67	6	-0.67	0.01499	stronglyHypometh
chr13	30910124	30910125	+					0	8	0.67	6	-0.67	0.01499	stronglyHypometh
chr13	77601678	77601679	-	FBXL3				0	8	0.67	6	-0.67	0.01499	stronglyHypometh
chr8	1905311	1905312	-		ARHGEF10			0.33	6	1	8	-0.67	0.01499	stronglyHypometh
chr8	25399429	25399430	-					0.33	6	1	8	-0.67	0.01499	stronglyHypometh
chr8	54789983	54789984	+			RGS20	Y	0.33	6	1	8	-0.67	0.01499	stronglyHypometh
chr8	137285641	137285642	-					0.33	6	1	8	-0.67	0.01499	stronglyHypometh
chr8	139890400	139890401	+		COL22A1		Y	0.33	6	1	8	-0.67	0.01499	stronglyHypometh
[truncated: 1 more rows]
