# Supplementary material for: Metformin alters DNA methylation genome-wide via the H19/SAHH axis
Source: Oncogene. 2016 Oct 24;36(17):2345–54. doi: 10.1038/onc.2016.391 (PMC5415944; doi:10.1038/onc.2016.391)
Supplement: Supplementary Table 2 [file onc2016391x3.xls]

## Sheet: Sheet0
© 2000-2015 QIAGEN. All rights reserved.
Categories	Diseases and Functions Annotation	p-Value	Predicted activation state	Z-score	Gene name	# of genes
Organismal Survival	Organismal death	5.41E-04	Decreased	-5.520	A2M,ABCC4,ABL2,ACTA2,ACVR1,ADAM12,ADAM9,ADRA1B,AFF4,AIFM1,ALOX5,ALX4,AMOT,ANO1,APOD,ARX,ATP1A3,BCL11B,BGN,BPTF,BRSK2,CA5A,CACNA1A,CACNA2D2,CAMK4,CASK,CASR,CCS,CD247,CDH16,CECR2,CHRNA4,CITED1,CPT1A,CTNNA2,CUX1,CUX2,DCC,DMD,DMRT2,DSCAM,ECEL1,ELAVL3,ELAVL4,EPHB2,EVX1,EYA4,F2,FLT1,FLT3,FOXO3,GAB1,GAD2,GATA4,GFI1,GHR,GNAL,GNAQ,GNG7,GPC3,GRIN1,HDAC4,HEYL,HGFAC,HOXC4,HUWE1,IGF2,INHBA,INSR,INTS1,ISL1,ITG…	176
Organismal Survival	Morbidity or mortality	7.53E-04	Decreased	-5.458	A2M,ABCC4,ABL2,ACTA2,ACVR1,ADAM12,ADAM9,ADRA1B,AFF4,AIFM1,ALOX5,ALX4,AMOT,ANO1,APOD,ARX,ATP1A3,BCL11B,BGN,BPTF,BRSK2,CA5A,CACNA1A,CACNA2D2,CAMK4,CASK,CASR,CCS,CD247,CDH16,CECR2,CHRNA4,CITED1,CPT1A,CTNNA2,CUX1,CUX2,DCC,DMD,DMRT2,DSCAM,ECEL1,ELAVL3,ELAVL4,EPHB2,EVX1,EYA4,F2,FLT1,FLT3,FOXO3,GAB1,GAD2,GATA4,GFI1,GHR,GNAL,GNAQ,GNAZ,GNG7,GPC3,GRIN1,HDAC4,HEYL,HGFAC,HOXC4,HUWE1,IGF2,INHBA,INSR,INTS1,ISL…	177
Organismal Survival	Perinatal death	6.43E-04	Decreased	-3.281	ADAM12,ADAM9,AFF4,ALX4,ATP1A3,BCL11B,BGN,BRSK2,CASK,CITED1,CTNNA2,DCC,DMRT2,DSCAM,ECEL1,ELAVL3,ELAVL4,F2,GATA4,GHR,GNAQ,GPC3,GRIN1,IGF2,INHBA,KIF5A,LLGL1,LMX1B,LPAR1,LTBP1,MAFB,MAGI2,MNX1,NDST1,NRXN1,NRXN2,PIP5K1C,POMC,POU4F1,PTPRS,RAP1B,RIMS1,RXRA,SLC23A2,SYNJ1,UNC13A,UNC13B,UNCX,VAX1,WNT9A	50
Cancer, Organismal Injury and Abnormalities	Neoplasia of epithelial tissue	9.07E-41	Decreased	-3.060	A2M,A2ML1,AATK,ABAT,ABCC4,ABCD1,ABL2,ABTB2,ACOT9,ACOX3,ACR,ACTA2,ACVR1,ACYP2,ADAM12,ADAM32,ADAM7,ADAM9,ADAMTS2,ADD2,ADGRA1,ADGRB1,ADGRD1,ADIPOR2,ADRA1B,ADRA1D,AFF2,AFF3,AFF4,AGPAT4,AIFM1,ALDH7A1,ALK,ALOX5,ALPK1,ALS2CR11,ALX4,AMOT,AMPD1,ANKRD18A,ANKRD30BL,ANKS1B,ANO1,ANO10,ANOS1,AOAH,APOD,ARFGEF1,ARHGAP15,ARHGAP9,ARHGEF10,ARHGEF15,ARID2,ARSG,ASAP3,ASIC2,ASXL2,ATP10B,ATP11A,ATP13A2,ATP1A3,ATP6V0A4,…	705
Organismal Injury and Abnormalities	Bleeding	4.97E-05	Decreased	-2.921	ABL2,ADRA1B,ADRA1D,ALOX5,AMOT,BGN,CACNA1A,CACNA1B,CACNA1D,CACNA2D2,CHRNA4,F2,FCGR3A/FCGR3B,GABRG3,GATA4,GNAQ,GRIA1,GRIN1,INHBA,INSR,JAM3,LLGL1,LPAR1,MAFB,MECOM,MUC2,MYH9,NF1,NR3C2,NRP2,NTRK3,OSR1,PCSK5,PDE4D,PDGFRA,POMC,RAP1B,SLC23A2,SUFU,THBS2,TP73,UBE4B	42
Developmental Disorder	Dysgenesis	3.67E-03	Decreased	-2.828	ABCC4,ARX,BCL11B,CACNA2D2,CASK,CD247,CHST3,DCC,FIGF,GATA4,GFI1,GNAQ,GPC3,HOXC4,HOXC5,HS6ST2,IGF2,INHBA,LAMA1,LHX2,LMX1B,MAFB,MECOM,NDST1,NF1,NFATC3,ONECUT1,PAX6,PCSK5,PDGFRA,POMC,POU4F1,PTPRJ,PTPRS,RPS6KA3,RXRA,SLC12A6,SLC24A4,SLIT3,SPTBN1,TGFBR3,WNT9A,ZNF423	43
Cancer, Organismal Injury and Abnormalities	Tumorigenesis of tissue	7.26E-41	Decreased	-2.564	A2M,A2ML1,AATK,ABAT,ABCC4,ABCD1,ABL2,ABTB2,ACOT9,ACOX3,ACR,ACTA2,ACVR1,ACYP2,ADAM12,ADAM32,ADAM7,ADAM9,ADAMTS2,ADAP1,ADD2,ADGRA1,ADGRB1,ADGRD1,ADIPOR2,ADRA1B,ADRA1D,AFF2,AFF3,AFF4,AGPAT4,AIFM1,ALDH7A1,ALK,ALOX5,ALPK1,ALS2CR11,ALX4,AMOT,AMPD1,ANKRD18A,ANKRD30BL,ANKS1B,ANO1,ANO10,ANOS1,AOAH,APOD,ARFGEF1,ARHGAP15,ARHGAP9,ARHGEF10,ARHGEF15,ARID2,ARSG,ASAP3,ASIC2,ASXL2,ATP10B,ATP11A,ATP13A2,ATP1A3,ATP…	713
Developmental Disorder, Skeletal and Muscular Disorders	Congenital anomaly of musculoskeletal system	3.40E-03	Decreased	-2.521	ACTA2,ADAMTS2,ADRA1B,ADRA1D,ALX4,ARX,ATP1A3,BGN,CASK,CDK5RAP2,CECR2,CHST3,COL9A3,COLEC11,DDR2,DHFR,DMD,DMRT2,DYSF,ECEL1,EPHB2,FGF1,GABRG3,GHR,GPC3,GRIA1,GRIP2,HDAC4,HOXC5,HOXC6,IGF2,LMX1B,LPAR1,mir-548,NDST1,NF1,PALLD,PDE4D,PDGFRA,PDK4,PGAP2,PIP5K1C,PLS3,PSMB5,PTPRJ,PTPRS,RBM10,RIT1,RPS6KA3,SMARCA4,TGFBR3,THRB,TNNT1,TRAPPC9,UNCX,VAX1,WDR34	57
Organismal Survival	Neonatal death	1.31E-04	Decreased	-2.495	ADAM12,ADAM9,AFF4,ATP1A3,BCL11B,BRSK2,CASK,CITED1,CTNNA2,DCC,DSCAM,ECEL1,ELAVL3,ELAVL4,F2,GATA4,GNAQ,GRIN1,IGF2,INHBA,KIF5A,LLGL1,LMX1B,LPAR1,LTBP1,MAFB,MAGI2,MNX1,NDST1,NRXN1,NRXN2,PIP5K1C,POU4F1,PTPRS,RIMS1,SLC23A2,SYNJ1,UNC13A,UNC13B,VAX1,WNT9A	41
Neurological Disease	Movement Disorders	1.11E-04	Decreased	-2.360	A2M,ABCD1,ADRA1B,ADRA1D,AIFM1,ANO10,APOD,ARPP21,ARX,ATP13A2,ATP1A3,BCL11B,BCL7A,BGN,BRSK2,BTBD9,CA5A,CA9,CACNA1A,CACNA1B,CACNA1H,CACNA2D2,CACNA2D3,CACNA2D4,CAMK2A,CAMK2B,CAMK4,CAMTA1,CHRNA4,CNGA1,DAAM2,DCC,DLG2,DNAJC1,DTNA,ELMO1,EPHB2,FGF12,FGF13,FGF14,FOXN3,FOXO3,GABRG3,GAD2,GFI1,GNAL,GNAQ,GNG7,GRIA1,GRIN1,GRIN2D,HOXC6,IGF2,KAZN,KCNH2,KCNMA1,KCNN3,LAPTM4B,LINGO1,LRRK2,MAP2K5,MAPT,MECP2,MYT1L,NDU…	90
Psychological Disorders	Hyperactive behavior	2.21E-05	Decreased	-2.301	ATP1A3,CACNA1B,CAMK2A,CNTNAP2,EPHB2,GFI1,GNAL,GRIA1,KALRN,KCNQ1,MAPT,OPRD1,PLCB1,RYR3,SH3KBP1,SHANK2,SLC12A6,SORCS2,USH1C	19
Cancer, Gastrointestinal Disease, Organismal Injury and Abnormalities	Intestinal tumor	2.03E-14	Decreased	-2.200	AATK,ABCC4,ABL2,ACOT9,ACOX2,ACTA2,ADAM12,ADAM32,ADAMTS2,ADD2,ADGRA1,ADRA1B,ADRA1D,AFF3,AFF4,AIFM1,ALK,ALOX5,ALS2CR11,ALX4,AMOT,AMPD1,ANO10,ANOS1,ARFGEF1,ARHGEF10,ARID2,ARSG,ASAP3,ATP10B,ATP13A2,B3GNT6,BCAS3,BCL11B,BCL7A,BCOR,BEGAIN,BNIP2,BPTF,BRSK2,BTNL9,C12orf40,C14orf177,C17orf82,C2CD4A,CA9,CAAP1,CACNA1A,CACNA1B,CACNA1D,CACNA1H,CACNA2D3,CADM1,CAMK2B,CAMK4,CAMTA1,CAMTA2,CAPN9,CASK,CASR,CATSPER1,…	358
Cancer, Organismal Injury and Abnormalities	Epithelial cancer	3.96E-41	Decreased	-2.122	A2M,A2ML1,AATK,ABAT,ABCC4,ABCD1,ABL2,ABTB2,ACOT9,ACOX3,ACR,ACTA2,ACVR1,ACYP2,ADAM12,ADAM32,ADAM7,ADAM9,ADAMTS2,ADD2,ADGRA1,ADGRB1,ADGRD1,ADIPOR2,ADRA1B,ADRA1D,AFF2,AFF3,AFF4,AGPAT4,AIFM1,ALDH7A1,ALK,ALOX5,ALPK1,ALS2CR11,ALX4,AMOT,AMPD1,ANKRD18A,ANKRD30BL,ANKS1B,ANO1,ANO10,ANOS1,AOAH,APOD,ARFGEF1,ARHGAP15,ARHGAP9,ARHGEF10,ARHGEF15,ARID2,ARSG,ASAP3,ASIC2,ASXL2,ATP10B,ATP11A,ATP13A2,ATP1A3,ATP6V0A4,…	701
Neurological Disease	Ataxia	2.22E-04	Decreased	-2.107	ABCD1,ADRA1B,ADRA1D,ANO10,ARX,ATP1A3,CACNA1A,CACNA2D2,CAMK2B,CAMK4,CAMTA1,CHRNA4,CNGA1,FGF14,GFI1,GNAQ,GRIN1,KCNMA1,KCNN3,MECP2,NF1,PAX6,PDE6B,SYNJ1,UBE4B,WWOX,ZNF423	27
Cellular Compromise	Degeneration of cells	8.99E-04	Decreased	-2.017	ABCD1,AIFM1,CACNA1A,CACNA1D,CACNA2D2,CADM1,DMD,DTNA,DYSF,F2,FGF1,FLT1,GFI1,GRID1,GRIN1,IGF2,INSR,KCNJ6,KCNMA1,KCNQ1,KIF5A,LRRK2,MAPT,NTRK3,ONECUT1,PARK2,PDE6B,RBP3,RYR3,SLC12A6,THRB,TP73,UBE4B	33
Cellular Development, Nervous System Development and Function, Tissue Development	Maturation of neurons	2.90E-05	Increased	2.000	ABL2,CAMK2A,DTNA,KALRN,MAPT,MECP2,MYT1L,NRXN1,PALM,RXRA,SEZ6,SHANK1,UNC13A	13
Amino Acid Metabolism, Drug Metabolism, Endocrine System Development and Function, Post-Translational Modification, Small Molecule Biochemistry	Glucuronidation of levothyroxine	8.21E-05	Increased	2.000	UGT1A3,UGT1A4,UGT1A5,UGT1A6	4
Nervous System Development and Function	Chemically-elicited antinociception	1.23E-03	Increased	2.000	CAMK4,CHRNA4,GNAZ,NTSR1,OPRD1	5
Cell-To-Cell Signaling and Interaction, Nervous System Development and Function	Synaptic transmission of nervous tissue	7.38E-05	Increased	2.008	CACNA1A,CACNA2D3,CAMK4,CASR,CHRNA4,CNTNAP2,DLGAP3,DMD,DTNA,EPHB2,GRIA1,GRIN1,MAPT,MECP2,PTPRS,RIMS1	16
Cell Morphology, Cellular Assembly and Organization, Cellular Development, Cellular Function and Maintenance, Nervous System Development and Function, Tissue Development	Neuritogenesis	7.38E-14	Increased	2.047	A2M,ABL2,ADAP1,ADGRB1,ARFGEF1,BCL11B,BRSK2,CACNA1A,CACNA1H,CAMK2A,CAMK4,CNTN2,CNTNAP2,CTNNA2,CUX2,DCC,DIAPH1,DSCAM,ECEL1,EIF4G3,ELAVL4,ELMO1,EPHB2,FGF13,GRIN1,IL1RAPL1,INHBA,ITGA1,KALRN,KNDC1,LAMA1,LGI1,LINGO1,LLGL1,LMX1B,LRRK2,MAGI2,MAPT,MATN2,MECP2,MINK1,MNX1,NEU4,NF1,NRN1,NRP2,NSMF,NTRK3,NYAP1,PALLD,PALM,PAX6,PDGFRA,PIP5K1B,PIP5K1C,PLXNA3,PLXNA4,POMC,POU4F1,RAB35,RAP1B,RIMS1,RIT1,SDK1,SDK2,SEP…	78
Molecular Transport	Transport of metal	4.70E-07	Increased	2.100	ASIC2,ATP1A3,CACNA1A,CACNA1B,CACNA1D,CACNA1H,CACNA2D2,CACNA2D3,CAMK2A,CAMK2B,CASR,CATSPER1,CCDC109B,CCS,CDH23,CHRNA4,DPP6,F2,FGF12,FGF14,GRIN1,KCNAB3,KCNG1,KCNH2,KCNJ6,KCNK3,KCNMA1,KCNN3,KCNQ1,KCNT1,MAPT,MICU2,NR3C2,RAMP3,RYR3,SLC11A1,SLC12A6,SLC24A2,SLC31A1,SLC8B1,SLC9A3	41
Connective Tissue Development and Function, Tissue Morphology	Quantity of adipocytes	2.47E-03	Increased	2.200	ADAM12,GNAQ,INSR,LIPE,MOGAT2,ZNF521	6
Nervous System Development and Function	Coordination	3.47E-07	Increased	2.202	ABCD1,ABL2,ADRA1D,ATP1A3,CACNA2D2,CAMK2B,CAMK4,CNTN6,DCC,DTNA,ELAVL3,ELAVL4,GNAQ,GRIA1,KALRN,KCNMA1,LNPEP,MECP2,NF1,NTRK3,NTSR1,PARK2,POU4F1,PTPN4,RPS6KA3,SEZ6,SHANK1,SLC12A6,UBE4B	29
Cell Morphology, Cellular Assembly and Organization, Cellular Development, Cellular Function and Maintenance	Formation of plasma membrane projections	1.06E-13	Increased	2.204	A2M,ABL2,ADAP1,ADGRB1,ARFGEF1,BCL11B,BRSK2,CACNA1A,CACNA1H,CAMK2A,CAMK4,CNTN2,CNTNAP2,CTNNA2,CUX2,DCC,DIAPH1,DSCAM,ECEL1,EIF4G3,ELAVL4,ELMO1,EPHB2,FGF13,GRIN1,IL1RAPL1,INHBA,ITGA1,KALRN,KIF5A,KNDC1,LAMA1,LGI1,LINGO1,LLGL1,LMX1B,LRRK2,MAGI2,MAPT,MATN2,MECP2,MINK1,MNX1,NEU4,NF1,NRN1,NRP2,NSMF,NTRK3,NYAP1,PALLD,PALM,PAX6,PDGFRA,PIP5K1B,PIP5K1C,PLXNA3,PLXNA4,POMC,POU4F1,RAB35,RAP1B,RIMS1,RIT1,SDK1,SD…	79
Endocrine System Development and Function, Small Molecule Biochemistry	Glucuronidation of hormone	9.68E-04	Increased	2.213	UGT1A3,UGT1A4,UGT1A5,UGT1A6,UGT1A7 (includes others)	5
Cellular Assembly and Organization	Formation of cellular membrane	1.38E-09	Increased	2.228	ABL2,ADGRB1,ASIC2,CACNA1A,CACNA2D2,CADM1,CASR,CUX2,DCC,DLGAP3,DMD,DOCK4,EPHB2,F2,GRIA1,GRIN1,IL1RAPL1,INHBA,KALRN,LRRK2,MAFB,MECP2,NRN1,NRXN1,NRXN2,NTRK3,ONECUT1,PALM,PEX16,PIP5K1C,POU4F1,SEZ6,SHANK1,SHANK2,STAU2,THBS2,TJP3,TNR,UNC13A,UNC13B	40
Cellular Assembly and Organization	Formation of plasma membrane	2.31E-09	Increased	2.228	ABL2,ADGRB1,ASIC2,CACNA1A,CACNA2D2,CADM1,CASR,CUX2,DCC,DLGAP3,DMD,DOCK4,EPHB2,F2,GRIA1,GRIN1,IL1RAPL1,INHBA,KALRN,LRRK2,MAFB,MECP2,NRN1,NRXN1,NRXN2,NTRK3,ONECUT1,PALM,PIP5K1C,POU4F1,SEZ6,SHANK1,SHANK2,STAU2,THBS2,TJP3,TNR,UNC13A,UNC13B	39
Behavior	Learning	2.58E-07	Increased	2.436	ABL2,ADD2,ADRA1B,ADRA1D,APOD,ARSG,ARX,ATP13A2,ATP1A3,BTBD9,CAMK2A,CAMK2B,CAMK4,CNTN2,CNTNAP2,ELAVL4,EPHB2,FGF13,GRIA1,GRIN1,HDAC4,IGF2,JPH4,KALRN,LNPEP,MAPT,MECP2,NF1,NR3C2,NRN1,NRXN1,NTRK3,NTSR1,PAH,PARK2,PAX6,PCP4,PDE4D,PLCB1,POMC,PTPRN2,RYR3,SEZ6,SHANK1,SHANK2,SLC24A2,SYNJ1,THRB,TNR	49
Behavior	Cognition	3.45E-07	Increased	2.457	ABL2,ADD2,ADRA1B,ADRA1D,APOD,ARSG,ARX,ATP13A2,ATP1A3,BTBD9,CAMK2A,CAMK2B,CAMK4,CHRNA4,CNTN2,CNTNAP2,CUX2,ELAVL4,EPHB2,FGF13,GRIA1,GRIN1,HDAC4,IGF2,JAKMIP1,JPH4,KALRN,LNPEP,MAPT,MECP2,NF1,NR3C2,NRN1,NRXN1,NTRK3,NTSR1,PAH,PARK2,PAX6,PCP4,PDE4D,PLCB1,POMC,PTPRN2,RYR3,SEZ6,SHANK1,SHANK2,SLC24A2,SYNJ1,THRB,TNR	52
Cell-To-Cell Signaling and Interaction, Cellular Assembly and Organization, Cellular Function and Maintenance	Assembly of intercellular junctions	9.97E-09	Increased	2.496	ADGRB1,AMOT,ASIC2,CACNA1A,CACNA2D2,CADM1,CASR,CUX2,DCC,DLGAP3,DMD,EPHB2,F2,GRIA1,GRIN1,IL1RAPL1,INHBA,KALRN,LRRK2,MAFB,MECP2,NRN1,NRXN1,NRXN2,NTRK3,ONECUT1,PALM,POU4F1,SEZ6,SHANK1,SHANK2,STAU2,THBS2,TJP3,TNR,UNC13A,UNC13B	37
Nervous System Development and Function, Tissue Morphology	Quantity of central nervous system cells	7.88E-04	Increased	2.536	AIFM1,ARSG,CACNA2D2,CAMK4,LLGL1,LMX1B,LRRK2,MAPT,NF1,NRG2,NTRK3,POMC,RIMS1,THRB,TP73,ZNF423	16
Organismal Development	Size of body	2.79E-03	Increased	2.549	A2M,ABL2,ANO1,BGN,CA5A,CACNA1A,CACNA1D,CACNA1H,CACNA2D2,CAMK4,CASR,CBX7,CNTNAP2,DDR2,DLG2,DLGAP3,EYA4,GAD2,GFI1,GHR,GNAL,GNAQ,GNAZ,GPC3,GRIA1,GRID1,HDAC4,HEYL,IGF2,INSR,ITGA11,JPH4,KCNMA1,LGI1,LPAR1,MECP2,NCOA3,NPR3,NRG2,NRN1,NRXN2,NTRK3,PARK2,PCSK1N,PDE6B,PLCB1,POMC,PTPRJ,PTPRS,RAMP3,RAP1B,RGS7,RPS6KA3,SBNO2,SHANK2,SLC12A6,SLC24A4,SNRPN,SPTBN1,SV2B,THRB,TMPRSS6,TP73,WWOX,ZNF423	65
Cell Morphology, Cellular Assembly and Organization, Cellular Function and Maintenance	Formation of filopodia	4.31E-03	Increased	2.744	BCAS3,DCC,DIAPH1,DIAPH2,DPYSL5,ESPN,FGD1,FIGF,NEO1,NF1,PALM,PRKCQ,RHOF,RPS6KA3,TENM1,TTYH1	16
Cell-To-Cell Signaling and Interaction, Cellular Assembly and Organization, Cellular Development, Cellular Function and Maintenance, Nervous System Development and Function, Tissue Development	Developmental process of synapse	1.33E-08	Increased	2.785	ADGRB1,ASIC2,CACNA1A,CACNA2D2,CADM1,CUX2,DCC,DLGAP3,DMD,EPHB2,GRIA1,GRIN1,IL1RAPL1,KALRN,LRRK2,MAFB,MECP2,NRN1,NRXN1,NRXN2,NTRK3,ONECUT1,PALM,POU4F1,SEZ6,SHANK1,SHANK2,STAU2,THBS2,TNR,UNC13A,UNC13B	32
Cell-To-Cell Signaling and Interaction, Cellular Assembly and Organization, Cellular Function and Maintenance	Development of gap junctions	1.99E-08	Increased	2.785	ADGRB1,ASIC2,CACNA1A,CACNA2D2,CADM1,CUX2,DCC,DLGAP3,DMD,EPHB2,F2,GRIA1,GRIN1,IL1RAPL1,KALRN,LRRK2,MAFB,MECP2,NRN1,NRXN1,NRXN2,NTRK3,ONECUT1,PALM,POU4F1,SEZ6,SHANK1,SHANK2,STAU2,THBS2,TNR,UNC13A,UNC13B	33
Cellular Development, Nervous System Development and Function, Tissue Development	Development of neurons	6.28E-16	Increased	2.883	A2M,ABL2,ADAP1,ADGRB1,ALK,ARFGEF1,ARX,ASIC2,BCL11B,BRSK2,CACNA1A,CACNA1H,CACNA2D2,CADM1,CAMK2A,CAMK4,CNTN2,CNTNAP2,CTNNA2,CUX2,DCC,DIAPH1,DLGAP3,DMD,DSCAM,EBF3,ECEL1,EIF4G3,ELAVL4,ELMO1,EPHB2,FGF13,GFI1,GRIA1,GRIN1,IL1RAPL1,INHBA,ITGA1,KALRN,KNDC1,LAMA1,LGI1,LHX6,LINGO1,LLGL1,LMX1B,LRRK2,MAFB,MAGI2,MAPT,MATN2,MECP2,MINK1,MNX1,NEU4,NF1,NRN1,NRP2,NRXN1,NRXN2,NSMF,NTRK3,NYAP1,ONECUT1,PALLD,PALM,PAX6…	101
Nervous System Development and Function, Organ Morphology, Tissue Morphology	Quantity of brain cells	1.08E-03	Increased	2.887	AIFM1,ARSG,CACNA2D2,CAMK4,LLGL1,LMX1B,LRRK2,MAPT,NTRK3,POMC,RIMS1,THRB,TP73,ZNF423	14
Behavior	Conditioning	5.95E-04	Increased	2.899	ADD2,ADRA1B,ALK,CAMK2A,CAMK2B,CAMK4,CHRNA4,GAD2,GRIA1,GRIN1,KALRN,KCNMA1,MAPT,MECP2,NRN1,OPRD1,PDE6B,POMC,PTPN4,RPS6KA3,RYR3,SHANK1	22
Cellular Assembly and Organization, Cellular Function and Maintenance	Microtubule dynamics	6.26E-11	Increased	2.940	A2M,AATK,ABL2,ADAP1,ADGRB1,ARFGEF1,BCAS3,BCL11B,BRSK2,CACNA1A,CACNA1H,CAMK2A,CAMK4,CDC42EP5,CDK5RAP2,CNTN2,CNTNAP2,CTNNA2,CUX2,DCC,DIAPH1,DIAPH2,DNAH5,DOCK4,DPYSL5,DSCAM,ECEL1,EIF4G3,ELAVL4,ELMO1,EPHB2,ESPN,EVX1,F2,FGD1,FGF1,FGF13,FHIT,FIGF,FLT1,GAB1,GHR,GRIN1,HDAC4,IL1RAPL1,INHBA,INSR,ISLR2,ITGA1,JAKMIP1,KALRN,KIF5A,KLC1,KNDC1,KSR2,LAMA1,LGI1,LHX2,LINGO1,LLGL1,LMX1B,LPAR1,LRRK2,MAGI2,MAPT,MATN2,…	122
Cellular Assembly and Organization, Cellular Function and Maintenance	Organization of cytoskeleton	2.97E-10	Increased	2.949	A2M,AATK,ABL2,ADAM12,ADAP1,ADGRB1,ADRA1B,AMOT,ARFGEF1,BCAS3,BCL11B,BRSK2,CACNA1A,CACNA1H,CAMK2A,CAMK4,CDC42EP5,CDK5RAP2,CNTN2,CNTNAP2,CTNNA2,CUX2,DCC,DIAPH1,DIAPH2,DNAH5,DOCK4,DPYSL5,DSCAM,ECEL1,EIF4G3,ELAVL4,ELMO1,EPHB2,ESPN,EVX1,F2,FGD1,FGF1,FGF13,FHIT,FIGF,FLT1,GAB1,GHR,GRID2IP,GRIN1,HDAC4,IL1RAPL1,INHBA,INSR,ISLR2,ITGA1,JAKMIP1,KALRN,KIF5A,KLC1,KNDC1,KRT3,KRT4,KSR2,LAMA1,LGI1,LHX2,LINGO1,LLGL…	136
Cellular Assembly and Organization, Cellular Function and Maintenance	Organization of cytoplasm	5.78E-10	Increased	2.949	A2M,AATK,ABCD1,ABL2,ADAM12,ADAP1,ADGRB1,ADRA1B,AMOT,ARFGEF1,BCAS3,BCL11B,BNIP2,BNIP3,BRSK2,CACNA1A,CACNA1H,CAMK2A,CAMK4,CDC42EP5,CDK5RAP2,CNTN2,CNTNAP2,CTNNA2,CUX2,DCC,DIAPH1,DIAPH2,DNAH5,DOCK4,DPYSL5,DSCAM,ECEL1,EIF4G3,ELAVL4,ELMO1,EPHB2,ESPN,EVX1,F2,FGD1,FGF1,FGF13,FHIT,FIGF,FLT1,GAB1,GBF1,GHR,GRID2IP,GRIN1,HAUS7,HDAC4,IL1RAPL1,INHBA,INSR,ISLR2,ITGA1,JAKMIP1,KALRN,KIF5A,KLC1,KNDC1,KRT3,KRT4,KSR…	145
Cell Morphology, Cellular Assembly and Organization, Cellular Function and Maintenance	Formation of cellular protrusions	2.34E-13	Increased	3.185	A2M,ABL2,ADAP1,ADGRB1,ARFGEF1,BCAS3,BCL11B,BRSK2,CACNA1A,CACNA1H,CAMK2A,CAMK4,CDC42EP5,CNTN2,CNTNAP2,CTNNA2,CUX2,DCC,DIAPH1,DIAPH2,DNAH5,DPYSL5,DSCAM,ECEL1,EIF4G3,ELAVL4,ELMO1,EPHB2,ESPN,FGD1,FGF1,FGF13,FIGF,GAB1,GRIN1,HDAC4,IL1RAPL1,INHBA,INSR,ITGA1,KALRN,KIF5A,KNDC1,KSR2,LAMA1,LGI1,LINGO1,LLGL1,LMX1B,LPAR1,LRRK2,MAGI2,MAPT,MATN2,MECP2,MINK1,MNX1,MPRIP,NEO1,NEU4,NF1,NRN1,NRP2,NSMF,NTRK3,NYAP1,OD…	105
Tissue Morphology	Quantity of cells	4.89E-08	Increased	4.382	A2M,ABL2,ADAM12,ADAM9,ADD2,ADRA1B,AIFM1,ALK,ALOX5,APOD,ARSG,ARX,BCL11B,BGN,BTLA,CACNA1A,CACNA1D,CACNA2D2,CADM1,CAMK2A,CAMK4,CBFA2T3,CD247,CHD5,CHST1,CHST3,CHST4,CIITA,CLEC11A,CNTN2,CNTN5,CNTNAP2,CTCFL,CUX2,CXCL13,DCC,DHFR,DIAPH1,DIDO1,DLGAP3,DMD,DMRT1,DSCAM,ELMO1,F2,FGF1,FGF13,FLT1,FLT3,FOXO3,GAD2,GATA4,GATA5,GFI1,GHR,GNAQ,GNG7,GRAP2,GRID1,GRIN1,HEYL,IGF2,IL1RAPL1,IL34,INHBA,INSR,IRF4,ITGA1,JAM3,…	155
